# Supplementary material for: 2,4-Dichloro­phenyl benzoate
Source: Acta Crystallogr Sect E Struct Rep Online. 2009 Apr 2;65(Pt 5):o947. doi: 10.1107/S1600536809011763 (PMC2977648; doi:10.1107/S1600536809011763)
Supplement: Supplementary file 2 [file e-65-0o947-Isup2.hkl]

#
# h,k,l, Fc-squared, Fo-squared, sigma(Fo-squared) and status flag
#
data_I
_shelx_title ' E20 in P 21 21 21 '
_shelx_refln_list_code          4
_shelx_F_calc_maximum      114.12
_exptl_crystal_F_000       544.00
_reflns_d_resolution_high  0.8260
 
loop_
 _symmetry_equiv_pos_as_xyz
 'x, y, z'
 '-x+1/2, -y, z+1/2'
 'x+1/2, -y+1/2, -z'
 '-x, y+1/2, -z+1/2'
 
_cell_length_a     3.9722
_cell_length_b    11.9458
_cell_length_c    24.9407
_cell_angle_alpha  90.000
_cell_angle_beta   90.000
_cell_angle_gamma  90.000
 
_shelx_F_squared_multiplier     1.000
 
loop_
 _refln_index_h
 _refln_index_k
 _refln_index_l
 _refln_F_squared_calc
 _refln_F_squared_meas
 _refln_F_squared_sigma
 _refln_observed_status
   2   0   0       55.19       60.68      1.58 o
   4   0   0       22.01       25.79      3.75 o
   1   1   0     6506.74     6510.47     13.66 o
   2   1   0     1738.23     1697.93      5.02 o
   3   1   0      109.00      107.24      2.22 o
   4   1   0       37.38       34.11      2.67 o
   0   2   0      872.53      898.90      7.66 o
   1   2   0    13023.27    12580.54     40.36 o
   2   2   0      111.86       99.65      1.52 o
   3   2   0       66.56       62.98      1.74 o
   4   2   0        7.98        3.27      2.70 o
   1   3   0      454.47      455.32      3.08 o
   2   3   0     2172.52     2215.44      7.00 o
   3   3   0        1.70        1.08      1.23 o
   4   3   0        1.78        1.76      2.67 o
   0   4   0     2618.08     2602.09     15.54 o
   1   4   0     2643.37     2705.88      8.34 o
   2   4   0        0.07       -0.38      0.90 o
   3   4   0        1.32        0.31      1.13 o
   4   4   0       44.17       48.61      3.52 o
   1   5   0        0.49        1.12      0.69 o
   2   5   0        3.47        2.43      0.87 o
   3   5   0       35.53       37.85      1.78 o
   4   5   0       11.99       11.82      3.16 o
   0   6   0     1272.25     1377.22     11.32 o
   1   6   0        1.35        3.57      0.91 o
   2   6   0       22.16       22.53      1.26 o
   3   6   0       83.55       84.19      2.41 o
   4   6   0        5.90        3.58      3.39 o
   1   7   0       48.97       58.63      1.49 o
   2   7   0       20.11       21.34      1.40 o
   3   7   0        0.09        0.18      1.49 o
   4   7   0       17.02       10.02      3.07 o
   0   8   0     1246.59     1265.49      9.08 o
   1   8   0      429.53      439.48      4.87 o
   2   8   0        5.04        6.44      1.39 o
   3   8   0        0.91       -0.78      2.10 o
   4   8   0        1.38       -1.85      4.07 o
   1   9   0       58.52       55.22      2.37 o
   2   9   0       12.66        9.79      1.73 o
   3   9   0        0.01        0.59      2.50 o
   0  10   0      225.85      216.41      5.05 o
   1  10   0      335.83      331.68      5.74 o
   2  10   0       43.86       43.87      2.21 o
   3  10   0        1.76        3.43      3.72 o
   1  11   0      110.19      109.35      3.52 o
   2  11   0       64.87       77.32      4.14 o
   3  11   0        0.10        0.80      4.26 o
   0  12   0      129.24      142.39      7.08 o
   1  12   0       57.09       58.10      3.51 o
   2  12   0        1.81        0.38      3.07 o
   1  13   0       79.79       77.45      4.11 o
   2  13   0        4.82       10.28      3.36 o
   0  14   0       69.10       73.59      6.40 o
   1  14   0       41.09       39.92      3.73 o
   1   0   1     3348.27     3419.39      7.74 o
   2   0   1     2088.52     2059.57      5.10 o
   3   0   1       49.71       55.55      1.73 o
   4   0   1       30.40       31.60      2.38 o
  -4   1   1       43.42       48.17      3.08 o
  -3   1   1      577.31      615.72      4.13 o
  -2   1   1      805.16      829.55      3.28 o
  -1   1   1     3340.78     3324.20      8.99 o
   1   1   1     3251.81     3245.88     10.34 o
   2   1   1      796.64      818.62      3.24 o
   3   1   1      582.49      629.17      4.65 o
   4   1   1       42.27       50.32      2.70 o
  -4   2   1        6.05        6.15      2.57 o
  -3   2   1       33.04       33.20      1.49 o
  -2   2   1        1.73        1.77      0.66 o
  -1   2   1     5911.26     5924.69     11.56 o
   0   2   1     5561.14     5390.18     38.92 o
   1   2   1     5839.91     5852.04     18.45 o
   2   2   1        1.31        1.22      0.85 o
   3   2   1       31.08       31.45      1.44 o
   4   2   1        6.44        5.13      2.08 o
  -4   3   1       21.53       20.32      3.04 o
  -3   3   1      169.81      176.14      3.12 o
  -2   3   1     1603.57     1703.43      5.71 o
  -1   3   1      828.98      794.64      4.02 o
   0   3   1     1933.79     2036.22      5.93 o
   1   3   1      848.40      819.98      4.03 o
   2   3   1     1570.81     1673.08      6.55 o
   3   3   1      171.79      176.81      2.63 o
   4   3   1       22.33       19.65      2.94 o
  -4   4   1       18.61       17.41      2.91 o
  -3   4   1       81.20       78.14      1.68 o
  -2   4   1      994.76      981.01      4.46 o
  -1   4   1     1268.15     1375.67      5.47 o
   0   4   1     3550.46     3621.84     23.43 o
   1   4   1     1263.18     1364.87      4.31 o
   2   4   1      994.20      988.80      6.89 o
   3   4   1       78.85       80.71      2.08 o
   4   4   1       17.84       13.88      2.87 o
  -4   5   1       12.69        9.83      2.81 o
  -3   5   1      139.28      130.25      2.61 o
  -2   5   1      135.76      136.35      2.15 o
  -1   5   1      380.92      373.88      2.76 o
   0   5   1     1198.03     1161.73      8.18 o
   1   5   1      380.21      375.28      2.81 o
   2   5   1      145.65      149.35      2.28 o
   3   5   1      135.57      127.45      2.14 o
   4   5   1       12.72       16.58      3.22 o
  -4   6   1       10.54        9.66      3.41 o
  -3   6   1       95.45       97.94      2.54 o
  -2   6   1       21.03       20.73      1.06 o
  -1   6   1      371.21      348.26      3.65 o
   0   6   1      366.86      369.22      2.96 o
   1   6   1      360.48      331.42      3.03 o
   2   6   1       21.32       20.85      1.25 o
   3   6   1       99.03       89.01      2.27 o
   4   6   1       11.08       10.08      3.39 o
  -4   7   1       21.93       16.33      3.50 o
  -3   7   1       23.97       24.12      1.78 o
  -2   7   1      534.27      536.86      5.14 o
  -1   7   1       67.21       64.58      1.80 o
   0   7   1       35.01       42.02      1.45 o
   1   7   1       70.32       69.63      1.64 o
   2   7   1      544.28      551.70      5.27 o
   3   7   1       24.72       27.96      1.71 o
   4   7   1       22.22       19.25      4.05 o
  -4   8   1       11.04       18.23      4.21 o
  -3   8   1       35.44       31.78      2.09 o
  -2   8   1      254.17      247.70      4.19 o
  -1   8   1      226.10      214.86      3.53 o
   0   8   1      206.19      185.50      2.52 o
   1   8   1      224.89      221.49      2.76 o
   2   8   1      258.06      252.61      4.70 o
   3   8   1       36.56       29.85      2.53 o
   4   8   1       10.81       13.10      4.12 o
  -3   9   1       31.41       33.46      3.18 o
  -2   9   1      159.35      157.49      3.19 o
  -1   9   1       18.08       18.11      1.87 o
   0   9   1        1.40        0.84      1.14 o
   1   9   1       21.42       22.18      1.90 o
   2   9   1      161.02      151.65      2.99 o
   3   9   1       31.34       27.52      2.91 o
  -3  10   1       32.24       34.57      4.24 o
  -2  10   1       21.23       18.16      2.18 o
  -1  10   1      209.08      205.73      4.02 o
   0  10   1      160.15      157.93      2.99 o
   1  10   1      215.37      215.87      4.55 o
   2  10   1       18.88       14.55      2.37 o
   3  10   1       32.02       34.34      4.42 o
  -3  11   1        5.42        6.21      4.02 o
  -2  11   1       21.10       20.48      3.17 o
  -1  11   1       13.81       10.37      3.18 o
   0  11   1      112.53      109.19      2.75 o
   1  11   1       13.53       11.83      2.03 o
   2  11   1       22.50       19.33      3.04 o
   3  11   1        5.22        2.98      4.21 o
  -2  12   1       49.13       48.36      3.93 o
  -1  12   1       25.11       21.57      3.19 o
   0  12   1       35.82       33.43      3.33 o
   1  12   1       24.18       22.71      2.90 o
   2  12   1       49.33       43.17      3.65 o
  -2  13   1        1.99        5.28      4.00 o
  -1  13   1       24.28       29.25      3.35 o
   0  13   1        0.08       -0.27      3.01 o
   1  13   1       24.49       27.15      3.21 o
   2  13   1        2.01        4.27      3.62 o
  -1  14   1       13.80       13.92      3.38 o
   0  14   1        1.54        1.46      3.25 o
   1  14   1       13.91       19.61      3.23 o
   1   0   2       29.36       27.62      0.73 o
   2   0   2       92.04       86.10      1.18 o
   3   0   2      177.35      179.12      2.63 o
   4   0   2       12.29       11.07      2.25 o
  -4   1   2       31.53       33.93      3.05 o
  -3   1   2       10.11        7.83      1.10 o
  -2   1   2      494.34      507.42      2.66 o
  -1   1   2     9374.30     9319.44     26.06 o
   1   1   2     9378.06     9284.70     27.99 o
   2   1   2      484.94      498.21      2.81 o
   3   1   2        9.22        8.09      1.43 o
   4   1   2       32.24       32.73      2.51 o
  -4   2   2       13.99       13.80      2.65 o
  -3   2   2       85.43       83.35      2.28 o
  -2   2   2      199.29      203.94      1.86 o
  -1   2   2     9194.88     9085.92     45.77 o
   0   2   2     8045.13     7913.01    175.47 o
   1   2   2     9259.74     9125.01     37.89 o
   2   2   2      199.51      206.00      1.99 o
   3   2   2       81.16       79.97      1.74 o
   4   2   2       13.58       13.14      2.30 o
  -4   3   2       14.68       13.72      2.74 o
  -3   3   2      131.62      124.76      2.75 o
  -2   3   2      124.21      130.44      1.78 o
  -1   3   2      819.36      807.22      3.31 o
   0   3   2     4927.82     4918.69     32.23 o
   1   3   2      825.34      803.66      3.69 o
   2   3   2      123.31      128.76      1.85 o
   3   3   2      131.00      127.24      2.27 o
   4   3   2       14.36       16.19      2.51 o
  -4   4   2        1.34        3.43      2.61 o
  -3   4   2       79.61       76.28      1.86 o
  -2   4   2     1580.04     1536.15      6.56 o
  -1   4   2      253.44      287.39      2.10 o
   0   4   2      551.63      539.82      4.12 o
   1   4   2      262.75      303.35      1.96 o
   2   4   2     1593.52     1548.87      6.39 o
   3   4   2       79.22       79.45      2.11 o
   4   4   2        1.46       -0.21      3.48 o
  -4   5   2       41.48       39.28      3.34 o
  -3   5   2      181.82      173.78      3.58 o
  -2   5   2       16.80       15.76      1.10 o
  -1   5   2      950.42      964.02      5.17 o
   0   5   2     1298.68     1260.97      5.62 o
   1   5   2      924.42      940.64      4.22 o
   2   5   2       18.36       16.64      1.15 o
   3   5   2      179.28      170.05      2.37 o
   4   5   2       41.25       36.67      4.06 o
  -4   6   2        3.68        5.39      3.38 o
  -3   6   2      201.67      199.73      3.42 o
  -2   6   2      243.11      235.13      2.73 o
  -1   6   2     1402.13     1416.06      7.14 o
   0   6   2       10.00       14.62      0.78 o
   1   6   2     1371.05     1364.52     10.17 o
   2   6   2      245.74      238.68      2.44 o
   3   6   2      201.23      198.45      2.79 o
   4   6   2        3.56        3.88      3.35 o
  -4   7   2       95.70      104.26      4.76 o
  -3   7   2       87.35       84.94      2.28 o
  -2   7   2       97.38       95.20      2.31 o
  -1   7   2      514.86      529.89      3.86 o
   0   7   2     1788.66     1807.83     11.99 o
   1   7   2      528.44      539.72      8.03 o
   2   7   2       94.79       96.40      2.10 o
   3   7   2       90.69       86.33      2.05 o
   4   7   2       93.39      100.63      5.48 o
  -3   8   2      111.19      103.34      3.52 o
  -2   8   2      359.71      362.37      5.14 o
  -1   8   2      272.27      268.27      3.54 o
   0   8   2       19.66       25.12      1.29 o
   1   8   2      282.02      282.70      2.78 o
   2   8   2      357.16      365.54      3.63 o
   3   8   2      108.25      102.98      3.87 o
  -3   9   2       43.56       42.40      3.21 o
  -2   9   2       86.54       83.91      2.66 o
  -1   9   2      510.78      528.68      5.47 o
   0   9   2      332.15      307.63      4.58 o
   1   9   2      508.96      531.62      7.26 o
   2   9   2       89.45       86.18      1.84 o
   3   9   2       42.56       39.85      2.94 o
  -3  10   2        5.75        8.76      3.76 o
  -2  10   2      206.37      196.50      4.39 o
  -1  10   2      114.88      112.92      3.21 o
   0  10   2      231.02      227.87      3.39 o
   1  10   2      119.40      115.90      2.83 o
   2  10   2      207.84      208.83      4.40 o
   3  10   2        5.47        7.69      3.88 o
  -3  11   2        1.02        2.21      4.04 o
  -2  11   2        4.33        9.00      3.19 o
  -1  11   2       30.20       30.41      2.54 o
   0  11   2      125.60      121.79      2.99 o
   1  11   2       30.86       29.05      2.20 o
   2  11   2        3.99        5.84      2.71 o
   3  11   2        0.96        7.10      4.10 o
  -2  12   2       11.18       16.24      3.48 o
  -1  12   2        5.89        3.59      2.74 o
   0  12   2        5.31        4.67      2.62 o
   1  12   2        6.23        4.12      2.45 o
   2  12   2       10.93        9.84      3.05 o
  -2  13   2       29.34       28.92      4.44 o
  -1  13   2        6.69        8.92      4.21 o
   0  13   2       53.76       54.77      3.93 o
   1  13   2        6.88        6.19      2.85 o
   2  13   2       29.17       30.61      3.67 o
  -1  14   2       26.18       25.91      3.49 o
   0  14   2        1.54        2.05      3.17 o
   1  14   2       26.35       29.83      3.51 o
   1   0   3     1479.12     1519.28      5.76 o
   2   0   3     1129.37     1140.25      4.22 o
   3   0   3       17.73       18.24      1.03 o
   4   0   3       27.98       26.09      2.91 o
  -4   1   3        7.73        8.95      2.55 o
  -3   1   3        6.47        7.85      1.12 o
  -2   1   3       64.30       59.97      1.22 o
  -1   1   3     3180.42     3173.84      7.71 o
   1   1   3     3105.76     3098.29      9.76 o
   2   1   3       64.57       58.38      1.00 o
   3   1   3        5.45        7.00      1.32 o
   4   1   3        7.83        7.72      2.16 o
  -4   2   3        6.41        4.72      2.66 o
  -3   2   3      106.08      105.73      2.05 o
  -2   2   3      468.75      464.94      2.69 o
  -1   2   3     2060.24     2013.05     11.19 o
   0   2   3       37.77       40.32      0.96 o
   1   2   3     2025.79     1985.70      8.20 o
   2   2   3      477.22      477.98      3.00 o
   3   2   3      102.69      104.94      2.08 o
   4   2   3        6.47        6.01      2.27 o
  -4   3   3       59.09       59.69      3.49 o
  -3   3   3       12.57        9.17      1.43 o
  -2   3   3     1867.32     1947.20      7.07 o
  -1   3   3      533.77      561.94      4.37 o
   0   3   3      765.72      792.94      4.23 o
   1   3   3      545.59      568.14      3.51 o
   2   3   3     1822.31     1909.96      8.38 o
   3   3   3       11.70        9.97      1.40 o
   4   3   3       60.04       63.71      3.30 o
  -4   4   3       30.94       34.72      2.97 o
  -3   4   3      111.01      107.40      2.22 o
  -2   4   3       83.74       85.78      1.62 o
  -1   4   3      276.36      257.07      1.97 o
   0   4   3     1205.53     1094.77      5.13 o
   1   4   3      277.99      258.32      1.74 o
   2   4   3       80.57       84.01      1.68 o
   3   4   3      109.04      109.69      2.57 o
   4   4   3       31.52       35.76      3.60 o
  -4   5   3       46.35       48.31      3.31 o
  -3   5   3        4.37        2.37      1.34 o
  -2   5   3      444.52      455.96      3.20 o
  -1   5   3     2073.90     2135.47     16.49 o
   0   5   3      280.72      292.75      2.92 o
   1   5   3     2073.02     2154.71     14.09 o
   2   5   3      457.55      461.22      3.90 o
   3   5   3        3.81        1.43      1.18 o
   4   5   3       45.81       46.63      4.29 o
  -4   6   3        0.66       -1.74      3.47 o
  -3   6   3      331.34      331.29      4.75 o
  -2   6   3       34.02       33.64      1.49 o
  -1   6   3      592.02      560.96      3.73 o
   0   6   3     2844.09     3115.80     19.38 o
   1   6   3      596.62      565.12      3.42 o
   2   6   3       35.37       37.18      1.50 o
   3   6   3      336.60      333.52      4.37 o
   4   6   3        0.55       -0.81      3.71 o
  -4   7   3       24.81       19.81      3.55 o
  -3   7   3       19.74       23.83      1.70 o
  -2   7   3      140.42      138.68      2.68 o
  -1   7   3      545.08      550.36      3.97 o
   0   7   3       17.31       15.93      0.85 o
   1   7   3      552.46      574.42      4.78 o
   2   7   3      131.03      131.14      2.37 o
   3   7   3       20.86       25.39      2.54 o
   4   7   3       25.27       22.15      4.00 o
  -3   8   3       18.99       12.85      2.68 o
  -2   8   3      187.25      185.30      3.67 o
  -1   8   3      102.50      108.68      2.16 o
   0   8   3      368.29      311.60      4.28 o
   1   8   3       98.27      104.64      1.92 o
   2   8   3      188.14      186.33      4.38 o
   3   8   3       19.71       18.01      2.50 o
  -3   9   3       37.95       37.50      3.21 o
  -2   9   3       75.52       80.12      2.57 o
  -1   9   3      254.32      269.15      4.19 o
   0   9   3       17.37       15.51      1.33 o
   1   9   3      245.33      254.01      3.46 o
   2   9   3       78.17       81.05      2.61 o
   3   9   3       36.00       33.50      4.35 o
  -3  10   3       84.93       97.09      4.21 o
  -2  10   3       59.13       54.07      2.49 o
  -1  10   3       71.12       71.29      3.16 o
   0  10   3       98.31       99.52      2.60 o
   1  10   3       66.72       66.83      2.10 o
   2  10   3       58.98       51.12      3.07 o
   3  10   3       85.02       87.52      5.39 o
  -3  11   3        2.31       -1.04      4.19 o
  -2  11   3       32.12       27.92      2.92 o
  -1  11   3      270.60      262.26      5.11 o
   0  11   3        0.69       -0.24      1.77 o
   1  11   3      268.16      255.96      4.52 o
   2  11   3       31.31       21.18      3.06 o
   3  11   3        2.22        0.61      4.09 o
  -2  12   3       27.19       28.44      4.62 o
  -1  12   3        1.62       -0.69      3.69 o
   0  12   3       15.19       19.64      2.96 o
   1  12   3        1.56        1.13      2.60 o
   2  12   3       26.60       32.76      3.37 o
  -2  13   3        5.18        6.10      5.03 o
  -1  13   3       15.64       11.82      3.28 o
   0  13   3        1.18        1.28      3.04 o
   1  13   3       15.25       13.35      2.95 o
   2  13   3        5.59        4.25      3.38 o
  -1  14   3       12.12       11.13      3.98 o
   0  14   3        4.47        9.70      3.38 o
   1  14   3       12.27       17.64      3.84 o
   0   0   4      417.18      466.60      5.58 o
   1   0   4     2654.18     2733.05     11.38 o
   2   0   4      256.02      250.50      1.97 o
   3   0   4        3.92        4.17      0.95 o
   4   0   4       58.20       61.61      3.64 o
  -4   1   4        2.61        5.03      2.54 o
  -3   1   4      122.44      122.20      2.03 o
  -2   1   4      637.61      607.01      2.99 o
  -1   1   4     1110.29     1106.79      3.65 o
   0   1   4      224.35      224.35      2.04 o
   1   1   4     1156.84     1150.13      6.41 o
   2   1   4      661.45      628.05      2.96 o
   3   1   4      121.81      120.86      2.59 o
   4   1   4        2.86        2.44      2.15 o
  -4   2   4       18.64       16.35      2.72 o
  -3   2   4      310.56      299.19      3.06 o
  -2   2   4      259.50      248.61      2.05 o
  -1   2   4     3963.94     3892.87     14.98 o
   0   2   4        0.53        1.62      0.59 o
   1   2   4     3987.50     3949.87     10.36 o
   2   2   4      258.12      246.38      2.13 o
   3   2   4      305.65      297.28      3.32 o
   4   2   4       18.31       17.57      2.35 o
  -4   3   4        3.67        5.79      2.50 o
  -3   3   4       32.25       29.07      1.79 o
  -2   3   4      487.13      515.89      3.25 o
  -1   3   4     1086.78     1061.13      5.39 o
   0   3   4     2223.62     2268.16     12.41 o
   1   3   4     1094.60     1071.05      6.79 o
   2   3   4      518.22      559.72      3.38 o
   3   3   4       32.56       32.58      1.52 o
   4   3   4        3.21        3.80      2.36 o
  -4   4   4       17.35       23.78      4.65 o
  -3   4   4       13.84       12.96      1.47 o
  -2   4   4      655.65      642.65      3.77 o
  -1   4   4      235.67      233.35      2.35 o
   0   4   4      348.06      310.88      2.97 o
   1   4   4      250.13      247.18      2.34 o
   2   4   4      647.39      642.76      4.17 o
   3   4   4       14.62       12.51      1.59 o
   4   4   4       16.86       17.18      2.64 o
  -4   5   4        3.17        1.63      2.81 o
  -3   5   4      196.74      204.35      3.26 o
  -2   5   4        4.99        4.97      0.99 o
  -1   5   4      124.82      118.23      1.79 o
   0   5   4     1441.37     1502.10     12.36 o
   1   5   4      126.12      120.11      1.67 o
   2   5   4        4.82        3.76      1.15 o
   3   5   4      194.20      197.45      2.55 o
   4   5   4        2.94       -1.60      3.21 o
  -4   6   4       23.58       26.78      3.45 o
  -3   6   4      236.85      231.85      3.37 o
  -2   6   4       59.76       57.63      1.73 o
  -1   6   4      171.24      162.36      2.04 o
   1   6   4      180.50      172.30      1.70 o
   2   6   4       60.70       56.13      1.58 o
   3   6   4      233.75      231.83      4.54 o
   4   6   4       23.05       21.61      3.73 o
  -4   7   4       29.50       32.15      3.81 o
  -3   7   4        5.49        6.05      1.55 o
  -2   7   4        0.15        0.65      1.27 o
  -1   7   4      100.74       95.28      1.78 o
   0   7   4       14.38       13.16      0.96 o
   1   7   4      101.90      102.37      1.34 o
   2   7   4        0.21        0.47      1.04 o
   3   7   4        6.44        7.04      2.16 o
   4   7   4       28.82       26.65      4.37 o
  -3   8   4       66.34       64.10      2.84 o
  -2   8   4      335.11      332.05      5.38 o
  -1   8   4       45.31       44.17      1.49 o
   0   8   4      137.83      124.50      1.66 o
   1   8   4       46.24       46.47      1.32 o
   2   8   4      338.55      324.95      3.83 o
   3   8   4       66.74       69.42      3.16 o
  -3   9   4       32.28       29.35      3.22 o
  -2   9   4        1.90        2.41      2.06 o
  -1   9   4      203.03      211.66      3.78 o
   0   9   4        7.63        6.07      0.77 o
   1   9   4      209.28      212.29      3.13 o
   2   9   4        1.63        0.22      1.39 o
   3   9   4       32.23       32.47      4.26 o
  -3  10   4        9.50       11.11      3.07 o
  -2  10   4       12.39       13.30      2.70 o
  -1  10   4      110.22      113.97      3.20 o
   0  10   4      738.59      753.78     12.85 o
   1  10   4      112.99      116.69      2.51 o
   2  10   4       12.03       10.53      2.46 o
   3  10   4        9.93       20.35      4.15 o
  -3  11   4       14.24       20.78      4.17 o
  -2  11   4      143.32      147.71      4.81 o
  -1  11   4        9.45        8.59      2.24 o
   0  11   4      228.39      225.34      3.81 o
   1  11   4        9.81       11.47      2.05 o
   2  11   4      145.69      154.37      5.02 o
   3  11   4       14.38       18.17      3.58 o
  -2  12   4        0.62        9.21      4.36 o
  -1  12   4      227.02      235.50      7.80 o
   0  12   4       80.82       81.86      4.33 o
   1  12   4      227.87      235.82      4.96 o
   2  12   4        0.72       -1.33      2.83 o
  -2  13   4       21.72       35.83      5.27 o
  -1  13   4       63.52       67.42      4.54 o
   0  13   4       85.22       85.96      4.61 o
   1  13   4       63.29       71.02      3.98 o
   2  13   4       21.54       25.69      3.67 o
  -1  14   4       35.09       32.98      4.11 o
   0  14   4       69.67       71.66      4.77 o
   1  14   4       33.98       37.29      4.11 o
   1   0   5     2503.83     2435.39      8.34 o
   2   0   5      311.73      279.80      1.97 o
   3   0   5       65.41       66.45      1.58 o
   4   0   5        0.75        0.17      2.56 o
  -4   1   5       29.98       33.37      3.33 o
  -3   1   5      155.33      153.28      2.26 o
  -2   1   5      115.19      109.57      1.62 o
  -1   1   5     1974.23     1983.65      7.35 o
   0   1   5     1537.31     1586.07      7.46 o
   1   1   5     2019.27     2012.53      6.09 o
   2   1   5      127.51      121.95      1.45 o
   3   1   5      156.69      154.11      2.60 o
   4   1   5       31.09       36.87      2.82 o
  -4   2   5       32.82       34.75      3.02 o
  -3   2   5      156.78      159.90      2.47 o
  -2   2   5      470.38      475.61      2.69 o
  -1   2   5      255.14      246.95      2.05 o
   0   2   5     2285.99     2272.99     16.18 o
   1   2   5      246.29      240.59      1.95 o
   2   2   5      468.00      477.48      2.63 o
   3   2   5      154.90      161.91      2.63 o
   4   2   5       31.61       32.90      2.66 o
  -4   3   5        3.53        3.19      2.53 o
  -3   3   5      204.04      199.71      3.36 o
  -2   3   5      328.44      333.35      2.81 o
  -1   3   5      813.01      820.40      6.05 o
   0   3   5     2341.15     2403.65      9.61 o
   1   3   5      806.17      811.26      6.76 o
   2   3   5      335.17      341.55      3.45 o
   3   3   5      206.39      207.11      2.82 o
   4   3   5        3.01        2.50      2.42 o
  -4   4   5        9.72        6.15      2.71 o
  -3   4   5      155.60      141.81      2.99 o
  -2   4   5      293.40      302.54      2.76 o
  -1   4   5      787.89      829.21      4.29 o
   0   4   5        0.05        1.79      0.75 o
   1   4   5      784.61      813.63      5.26 o
   2   4   5      286.90      297.24      2.89 o
   3   4   5      153.59      145.38      2.63 o
   4   4   5        9.23        6.74      2.63 o
  -4   5   5        9.49       11.61      2.82 o
  -3   5   5       40.33       38.02      1.96 o
  -2   5   5      274.28      281.55      2.70 o
  -1   5   5      225.68      238.24      2.68 o
   0   5   5      656.01      663.12      5.42 o
   1   5   5      224.15      245.63      2.05 o
   2   5   5      276.36      289.90      3.56 o
   3   5   5       42.32       41.52      1.87 o
   4   5   5        9.64        8.74      3.24 o
  -4   6   5       41.85       35.41      2.98 o
  -3   6   5       52.63       52.28      2.06 o
  -2   6   5        5.40        4.80      1.15 o
  -1   6   5       32.37       28.88      1.21 o
   0   6   5       21.91       21.01      1.02 o
   1   6   5       34.37       30.48      0.97 o
   2   6   5        5.63        5.38      1.04 o
   3   6   5       51.95       50.90      2.58 o
   4   6   5       41.25       39.11      4.13 o
  -4   7   5       46.31       46.64      3.83 o
  -3   7   5       10.15       11.91      1.60 o
  -2   7   5      145.63      138.28      3.00 o
  -1   7   5       67.18       67.96      1.54 o
   0   7   5        4.60        6.27      0.93 o
   1   7   5       66.31       69.81      1.34 o
   2   7   5      148.97      140.28      2.11 o
   3   7   5       10.26       11.01      2.36 o
   4   7   5       46.48       39.30      4.80 o
  -3   8   5       59.58       56.12      2.85 o
  -2   8   5       51.08       48.36      2.29 o
  -1   8   5      472.40      471.76      4.05 o
   0   8   5        0.30       -0.20      0.75 o
   1   8   5      473.87      473.71      4.67 o
   2   8   5       51.90       48.93      2.64 o
   3   8   5       60.65       55.12      3.61 o
  -3   9   5      100.31       98.59      4.07 o
  -2   9   5      182.08      179.70      3.74 o
  -1   9   5      231.26      236.98      3.22 o
   0   9   5        1.69        2.47      0.80 o
   1   9   5      238.76      235.60      2.95 o
   2   9   5      182.91      186.92      3.78 o
   3   9   5      101.61      104.63      5.83 o
  -3  10   5        4.38        9.31      3.41 o
  -2  10   5       84.27       81.72      4.29 o
  -1  10   5       27.50       24.59      2.11 o
   0  10   5      744.60      730.60      8.19 o
   1  10   5       29.24       26.91      1.59 o
   2  10   5       84.69       81.34      3.84 o
   3  10   5        4.41        0.27      3.82 o
  -3  11   5       18.34       18.87      4.24 o
  -2  11   5       40.89       42.75      3.66 o
  -1  11   5      205.93      218.02      5.43 o
   0  11   5      167.53      171.08      3.46 o
   1  11   5      210.55      213.31      3.54 o
   2  11   5       41.91       40.03      3.44 o
   3  11   5       19.00       18.44      3.57 o
  -2  12   5       13.26       11.28      4.48 o
  -1  12   5      117.73      139.74      7.08 o
   0  12   5      200.41      198.03      5.83 o
   1  12   5      114.94      119.97      3.95 o
   2  12   5       12.57       14.91      3.15 o
  -1  13   5       43.78       39.02      4.93 o
   0  13   5       48.73       45.67      3.92 o
   1  13   5       40.77       32.40      3.38 o
   0  14   5        4.91        7.32      3.64 o
   0   0   6    10815.45    10697.33     57.50 o
   1   0   6        0.50        0.07      0.67 o
   2   0   6      432.64      460.78      2.55 o
   3   0   6       78.56       75.86      1.73 o
   4   0   6       22.48       22.21      2.82 o
  -4   1   6       11.63       11.52      2.99 o
  -3   1   6       19.01       20.19      1.33 o
  -2   1   6     1021.73     1028.24      4.35 o
  -1   1   6      725.82      753.75      3.11 o
   0   1   6      587.97      596.99      4.66 o
   1   1   6      729.50      750.81      3.62 o
   2   1   6     1006.21     1019.96      4.41 o
   3   1   6       19.80       20.57      1.07 o
   4   1   6       12.47        9.41      2.79 o
  -4   2   6        5.89        4.68      2.48 o
  -3   2   6      174.40      169.59      2.40 o
  -2   2   6      662.13      661.40      3.36 o
  -1   2   6      228.03      212.74      2.35 o
   0   2   6      414.04      403.89      2.46 o
   1   2   6      218.31      199.93      2.41 o
   2   2   6      637.65      647.44      3.27 o
   3   2   6      183.67      181.01      2.90 o
   4   2   6        6.03        5.84      2.42 o
  -4   3   6        3.01        2.27      2.60 o
  -3   3   6      128.42      126.67      3.05 o
  -2   3   6       38.77       38.01      1.35 o
  -1   3   6     1338.89     1333.00      5.54 o
   0   3   6     2156.97     2157.55     11.65 o
   1   3   6     1292.54     1305.99      6.36 o
   2   3   6       40.86       40.42      1.18 o
   3   3   6      131.97      133.19      2.71 o
   4   3   6        3.05        5.88      2.36 o
  -4   4   6       32.16       34.34      3.12 o
  -3   4   6       29.06       27.25      2.11 o
  -2   4   6      414.09      396.74      2.74 o
  -1   4   6        7.74       12.42      1.01 o
   0   4   6       18.70       22.10      0.97 o
   1   4   6        8.46       13.02      0.86 o
   2   4   6      423.67      409.21      3.82 o
   3   4   6       27.11       26.90      1.72 o
   4   4   6       32.49       35.38      3.12 o
  -4   5   6        3.20       -1.39      2.78 o
  -3   5   6        7.69        7.07      1.60 o
  -2   5   6      496.96      506.61      3.40 o
  -1   5   6     1249.03     1341.18      9.58 o
   0   5   6     1825.43     1870.91     10.64 o
   1   5   6     1272.60     1379.48      7.94 o
   2   5   6      483.90      486.71      3.97 o
   3   5   6        7.90        8.60      1.44 o
   4   5   6        3.27        2.71      3.28 o
  -4   6   6       13.88       10.59      2.74 o
  -3   6   6       59.31       63.45      2.17 o
  -2   6   6      114.36      111.42      2.10 o
  -1   6   6      258.46      243.63      2.75 o
   0   6   6      313.00      267.45      2.83 o
   1   6   6      243.40      234.27      2.75 o
   2   6   6      113.69      113.41      2.79 o
   3   6   6       57.19       66.54      2.68 o
   4   6   6       13.17        7.74      3.45 o
  -4   7   6        0.30       -1.06      3.12 o
  -3   7   6       41.65       43.77      2.34 o
  -2   7   6       90.99       85.69      2.62 o
  -1   7   6      135.46      143.48      2.18 o
   0   7   6      386.10      376.25      3.60 o
   1   7   6      136.00      143.33      1.79 o
   2   7   6       93.71       86.40      2.57 o
   3   7   6       42.94       46.67      2.71 o
   4   7   6        0.43       -1.80      4.47 o
  -3   8   6       47.70       50.64      2.69 o
  -2   8   6       81.03       79.07      2.66 o
  -1   8   6      477.63      478.44      4.20 o
   0   8   6       26.07       22.63      1.27 o
   1   8   6      473.80      473.01      5.00 o
   2   8   6       79.26       78.40      2.73 o
   3   8   6       49.43       46.33      2.50 o
  -3   9   6       66.31       66.66      3.64 o
  -2   9   6       82.31       87.66      3.21 o
  -1   9   6      168.16      176.63      2.92 o
   0   9   6       19.39       18.25      1.21 o
   1   9   6      171.00      170.72      2.22 o
   2   9   6       85.45       86.63      2.27 o
   3   9   6       65.03       66.22      5.14 o
  -3  10   6        7.57        6.41      2.88 o
  -2  10   6       27.65       31.99      2.94 o
  -1  10   6       12.62       14.31      1.75 o
   0  10   6      493.25      481.42      5.77 o
   1  10   6       13.57       13.19      1.52 o
   2  10   6       24.58       22.81      3.00 o
   3  10   6        7.43        8.48      3.81 o
  -2  11   6      111.09      126.42      5.30 o
  -1  11   6       66.22       74.11      3.58 o
   0  11   6      259.41      250.97      5.43 o
   1  11   6       69.68       71.03      2.54 o
   2  11   6      111.72      116.67      4.40 o
  -2  12   6        3.62        0.57      4.46 o
  -1  12   6      226.43      225.45      7.80 o
   0  12   6       43.88       31.52      3.44 o
   1  12   6      223.30      234.47      5.18 o
   2  12   6        3.53        1.86      3.05 o
  -1  13   6       63.06       59.49      5.33 o
   0  13   6       19.55       21.87      3.59 o
   1  13   6       62.03       55.72      4.27 o
   0  14   6       62.16       62.17      4.59 o
   1   0   7        3.89        3.92      0.61 o
   2   0   7       21.47       21.03      0.89 o
   3   0   7       88.62       86.98      2.00 o
   4   0   7        9.65        8.69      2.71 o
  -4   1   7        1.88       -0.15      3.04 o
  -3   1   7       43.75       39.98      1.55 o
  -2   1   7      135.66      136.56      1.84 o
  -1   1   7      383.64      382.68      2.39 o
   0   1   7        0.02        0.23      0.51 o
   1   1   7      377.48      377.25      2.74 o
   2   1   7      138.85      137.61      1.59 o
   3   1   7       43.24       39.79      1.41 o
   4   1   7        2.03        0.05      2.57 o
  -4   2   7        1.76        0.70      2.54 o
  -3   2   7       62.86       57.09      1.89 o
  -2   2   7      593.73      579.52      3.50 o
  -1   2   7      620.65      622.27      3.64 o
   0   2   7      544.95      516.29      2.49 o
   1   2   7      633.04      624.80      3.44 o
   2   2   7      597.71      582.86      3.28 o
   3   2   7       59.80       57.24      2.00 o
   4   2   7        1.80        2.39      2.46 o
  -4   3   7       60.14       62.30      3.16 o
  -3   3   7        4.93        2.63      1.60 o
  -2   3   7       14.06       19.69      1.20 o
  -1   3   7     1286.74     1299.91      4.85 o
   0   3   7      800.34      785.57      5.33 o
   1   3   7     1299.52     1308.88      7.74 o
   2   3   7       15.43       19.64      0.91 o
   3   3   7        3.47        1.51      1.48 o
   4   3   7       60.54       66.32      3.23 o
  -4   4   7       44.52       47.19      2.95 o
  -3   4   7      298.57      300.47      4.14 o
  -2   4   7       31.11       31.85      1.10 o
  -1   4   7       11.53       10.37      0.85 o
   0   4   7     2769.72     2919.46     11.94 o
   1   4   7        8.63        6.19      0.70 o
   2   4   7       33.32       34.48      1.53 o
   3   4   7      301.76      291.66      4.64 o
   4   4   7       44.83       48.31      2.99 o
  -4   5   7       41.27       42.72      3.31 o
  -3   5   7       65.10       65.60      2.34 o
  -2   5   7      126.55      120.82      1.65 o
  -1   5   7      895.08      875.94      4.77 o
   0   5   7     3899.38     4060.30     22.97 o
   1   5   7      897.06      906.95      6.81 o
   2   5   7      133.18      132.75      2.52 o
   3   5   7       69.26       72.03      2.18 o
   4   5   7       42.09       40.52      3.60 o
  -4   6   7        4.73        7.19      2.67 o
  -3   6   7       80.70       83.33      2.27 o
  -2   6   7      523.74      518.03      4.45 o
  -1   6   7      829.55      840.99      4.90 o
   0   6   7      715.03      752.95      5.63 o
   1   6   7      826.44      843.85      6.07 o
   2   6   7      523.42      516.66      6.68 o
   3   6   7       82.93       86.13      2.71 o
   4   6   7        5.04        6.89      3.46 o
  -4   7   7       18.23       16.83      3.14 o
  -3   7   7      100.54      100.76      3.02 o
  -2   7   7      512.64      519.08      5.81 o
  -1   7   7      509.81      518.56      4.27 o
   0   7   7      445.64      482.56      5.76 o
   1   7   7      512.19      522.42      4.13 o
   2   7   7      527.20      537.79      5.61 o
   3   7   7       98.77      101.71      3.58 o
   4   7   7       18.64       19.03      4.09 o
  -3   8   7        4.50        4.82      2.15 o
  -2   8   7       38.27       36.11      2.31 o
  -1   8   7      894.45      905.77      7.44 o
   0   8   7     1087.60     1091.75      8.01 o
   1   8   7      893.10      896.95      9.74 o
   2   8   7       36.67       35.40      2.05 o
   3   8   7        4.26        6.76      3.26 o
  -3   9   7       51.62       58.43      3.33 o
  -2   9   7       84.09       85.74      3.16 o
  -1   9   7      306.58      295.22      3.71 o
   0   9   7      394.37      409.10      3.82 o
   1   9   7      311.84      291.90      3.07 o
   2   9   7       82.32       89.86      3.60 o
   3   9   7       53.66       53.54      4.75 o
  -3  10   7       18.83       22.61      3.19 o
  -2  10   7       44.39       47.30      3.18 o
  -1  10   7        7.39        4.90      1.64 o
   0  10   7      140.17      148.60      2.82 o
   1  10   7        7.13        6.88      1.40 o
   2  10   7       44.62       45.34      2.87 o
   3  10   7       19.02       24.36      3.42 o
  -2  11   7       44.95       46.24      4.43 o
  -1  11   7       79.42       75.35      3.15 o
   0  11   7        5.75        5.63      1.18 o
   1  11   7       81.26       77.18      2.61 o
   2  11   7       44.54       52.83      3.23 o
  -2  12   7       17.13       20.32      3.49 o
  -1  12   7       11.15       11.61      4.27 o
   0  12   7      117.51      111.11      4.63 o
   1  12   7       11.25       11.50      2.42 o
   2  12   7       17.51       18.00      3.07 o
  -1  13   7       12.95       10.43      4.22 o
   0  13   7       25.54       27.75      3.10 o
   1  13   7       12.44       11.75      3.59 o
   0  14   7       15.27        9.92      3.55 o
   0   0   8      889.67      907.88      7.00 o
   1   0   8     2041.11     2021.38      9.19 o
   2   0   8       62.20       65.05      1.23 o
   3   0   8        7.17        5.04      1.49 o
   4   0   8       50.03       48.59      3.44 o
  -4   1   8        4.91        2.60      3.06 o
  -3   1   8      190.15      184.48      2.54 o
  -2   1   8      191.80      198.88      2.19 o
  -1   1   8     1336.54     1272.81      6.45 o
   0   1   8     1435.96     1418.49      3.96 o
   1   1   8     1311.22     1256.24      5.43 o
   2   1   8      196.38      199.54      2.17 o
   3   1   8      193.98      188.32      2.50 o
   4   1   8        5.08        6.38      2.82 o
  -4   2   8       34.55       33.99      2.93 o
  -3   2   8       19.99       18.93      1.40 o
  -2   2   8      812.80      829.33      3.96 o
  -1   2   8     2248.99     2262.70      7.41 o
   0   2   8       31.72       32.23      0.89 o
   1   2   8     2274.69     2284.47     11.75 o
   2   2   8      797.65      817.68      4.21 o
   3   2   8       18.97       18.24      1.34 o
   4   2   8       33.98       33.83      3.55 o
  -4   3   8       30.64       27.64      2.81 o
  -3   3   8        0.95        0.35      1.62 o
  -2   3   8      690.09      705.14      3.75 o
  -1   3   8      229.53      232.64      2.67 o
   0   3   8     1449.32     1422.58      6.11 o
   1   3   8      222.05      233.45      2.79 o
   2   3   8      694.29      705.67      4.30 o
   3   3   8        0.86       -0.26      1.52 o
   4   3   8       32.15       30.58      2.99 o
  -4   4   8       21.16       19.85      2.70 o
  -3   4   8      218.19      217.54      3.76 o
  -2   4   8      414.22      417.01      3.96 o
  -1   4   8      399.67      386.92      2.35 o
   0   4   8     1872.23     2048.05      7.38 o
   1   4   8      401.31      391.60      2.85 o
   2   4   8      407.93      413.91      3.07 o
   3   4   8      213.22      209.64      3.88 o
   4   4   8       20.73       16.23      2.76 o
  -4   5   8       15.63       14.86      2.89 o
  -3   5   8       57.84       62.90      2.08 o
  -2   5   8       75.89       73.49      1.89 o
  -1   5   8      385.51      388.38      3.67 o
   0   5   8      168.38      191.17      1.95 o
   1   5   8      403.62      420.30      2.66 o
   2   5   8       69.98       64.45      1.89 o
   3   5   8       60.84       63.15      1.95 o
   4   5   8       15.71       11.69      3.09 o
  -4   6   8       38.29       45.27      3.15 o
  -3   6   8        8.58        7.90      1.59 o
  -2   6   8      165.97      162.92      2.75 o
  -1   6   8      551.47      582.17      4.16 o
   0   6   8      977.44      994.04      9.52 o
   1   6   8      538.82      565.48      4.29 o
   2   6   8      165.86      162.58      2.86 o
   3   6   8        9.12        7.07      1.74 o
   4   6   8       37.72       43.12      3.94 o
  -4   7   8        7.14        7.65      2.91 o
  -3   7   8        1.02        0.35      1.98 o
  -2   7   8      180.75      189.33      3.56 o
  -1   7   8      168.35      169.75      2.58 o
   0   7   8      166.18      170.77      2.25 o
   1   7   8      166.32      169.45      2.24 o
   2   7   8      181.30      182.99      4.28 o
   3   7   8        1.51        1.81      2.51 o
   4   7   8        7.57        8.04      4.10 o
  -3   8   8        4.36        5.47      2.18 o
  -2   8   8       92.72       92.92      3.03 o
  -1   8   8      325.40      321.51      4.41 o
   0   8   8        1.71        4.33      1.27 o
   1   8   8      327.99      312.88      2.68 o
   2   8   8       94.71       95.58      2.67 o
   3   8   8        5.19        7.00      2.83 o
  -3   9   8       28.10       27.21      2.93 o
  -2   9   8      143.74      145.68      3.66 o
  -1   9   8       29.01       27.76      1.74 o
   0   9   8      100.23      104.18      2.66 o
   1   9   8       30.30       29.41      1.36 o
   2   9   8      150.08      156.58      3.51 o
   3   9   8       29.35       25.61      4.15 o
  -3  10   8       10.45       11.28      2.94 o
  -2  10   8        6.72        7.23      2.89 o
  -1  10   8       64.96       65.84      2.42 o
   0  10   8      267.41      266.54      3.87 o
   1  10   8       65.48       63.86      1.38 o
   2  10   8        6.82        5.34      2.17 o
   3  10   8       10.75        7.31      3.81 o
  -2  11   8        5.87        4.85      3.12 o
  -1  11   8      159.00      158.70      4.87 o
   0  11   8      128.47      118.93      2.71 o
   1  11   8      157.67      163.71      3.79 o
   2  11   8        6.04        7.69      2.70 o
  -2  12   8       48.88       52.86      4.50 o
  -1  12   8        3.89        1.38      3.67 o
   0  12   8       25.11       27.35      2.79 o
   1  12   8        3.46        0.75      2.64 o
   2  12   8       50.14       47.43      3.76 o
  -1  13   8       47.62       42.46      4.91 o
   0  13   8       60.30       65.84      4.26 o
   1  13   8       48.08       44.94      4.10 o
   1   0   9      457.13      425.35      2.67 o
   2   0   9     1264.46     1292.98      4.41 o
   3   0   9      313.19      322.66      3.66 o
   4   0   9        2.58       -0.49      2.80 o
  -4   1   9       47.24       57.03      3.75 o
  -3   1   9      345.68      352.42      3.61 o
  -2   1   9     1864.51     1880.70      5.86 o
  -1   1   9      484.60      474.87      2.76 o
   0   1   9      595.87      623.38      3.12 o
   1   1   9      468.50      456.14      2.25 o
   2   1   9     1863.62     1896.17      8.81 o
   3   1   9      344.96      357.85      3.34 o
   4   1   9       47.54       54.43      3.68 o
  -4   2   9      180.40      194.84      4.94 o
  -3   2   9       73.65       79.19      1.92 o
  -2   2   9      355.26      372.88      2.87 o
  -1   2   9      236.00      227.24      1.96 o
   0   2   9     2048.59     2009.37     10.82 o
   1   2   9      238.71      232.21      1.79 o
   2   2   9      347.24      365.92      3.18 o
   3   2   9       73.44       79.52      1.91 o
   4   2   9      177.69      189.50      6.81 o
  -4   3   9      138.03      135.57      4.17 o
  -3   3   9       53.62       55.61      2.30 o
  -2   3   9      314.09      313.68      2.33 o
  -1   3   9     1341.23     1344.68      5.34 o
   0   3   9      415.78      420.11      2.56 o
   1   3   9     1329.89     1344.16      8.49 o
   2   3   9      315.28      312.99      3.11 o
   3   3   9       52.73       54.57      1.81 o
   4   3   9      138.00      135.32      4.86 o
  -4   4   9       60.68       53.73      3.20 o
  -3   4   9      439.13      441.52      4.41 o
  -2   4   9       30.21       26.95      1.39 o
  -1   4   9     1148.75     1185.71      6.64 o
   0   4   9      184.41      203.66      1.92 o
   1   4   9     1161.48     1207.11      5.83 o
   2   4   9       28.76       25.76      1.38 o
   3   4   9      430.10      431.31      5.57 o
   4   4   9       60.97       57.18      3.69 o
  -4   5   9       18.31       17.16      2.65 o
  -3   5   9      146.00      141.44      2.54 o
  -2   5   9      286.28      293.29      3.35 o
  -1   5   9      363.60      358.94      2.54 o
   0   5   9        7.66       11.11      0.81 o
   1   5   9      372.81      376.60      3.54 o
   2   5   9      283.88      291.39      2.95 o
   3   5   9      147.98      148.56      3.37 o
   4   5   9       18.51       16.29      3.06 o
  -4   6   9       23.95       24.54      2.92 o
  -3   6   9      115.55      113.99      3.04 o
  -2   6   9      392.20      392.45      4.71 o
  -1   6   9      513.68      547.75      5.26 o
   0   6   9     1029.68     1087.16      8.20 o
   1   6   9      513.56      556.50      4.33 o
   2   6   9      396.13      404.43      4.66 o
   3   6   9      117.66      116.58      2.64 o
   4   6   9       23.72       20.96      3.29 o
  -3   7   9       29.68       34.27      2.35 o
  -2   7   9       68.88       70.24      2.41 o
  -1   7   9       44.72       44.31      2.10 o
   0   7   9        0.19        0.40      0.88 o
   1   7   9       45.10       44.16      1.13 o
   2   7   9       70.75       77.25      2.14 o
   3   7   9       29.88       31.27      3.37 o
  -3   8   9       18.86       22.36      2.40 o
  -2   8   9      118.30      116.39      3.29 o
  -1   8   9       30.64       32.11      1.78 o
   0   8   9      269.95      281.39      4.43 o
   1   8   9       29.19       27.53      1.11 o
   2   8   9      117.51      117.76      2.96 o
   3   8   9       18.72       20.72      3.08 o
  -3   9   9        0.44       -0.65      2.51 o
  -2   9   9       83.98       81.12      3.53 o
  -1   9   9       42.30       41.66      1.88 o
   0   9   9       37.84       37.77      1.89 o
   1   9   9       42.25       43.28      1.49 o
   2   9   9       81.31       83.51      2.73 o
   3   9   9        0.52        1.53      3.19 o
  -3  10   9        8.91        7.53      2.85 o
  -2  10   9        7.75        7.40      2.73 o
  -1  10   9       34.28       33.34      2.36 o
   0  10   9        0.04        1.73      1.20 o
   1  10   9       32.30       31.68      1.47 o
   2  10   9        7.99        9.34      1.87 o
   3  10   9        8.12        8.21      4.07 o
  -2  11   9        4.44        9.80      3.17 o
  -1  11   9      105.05      113.30      4.57 o
   0  11   9       15.13       17.54      1.84 o
   1  11   9      105.43      115.25      3.55 o
   2  11   9        4.37        4.41      3.22 o
  -2  12   9        2.12        0.13      3.60 o
  -1  12   9       23.32       27.53      4.34 o
   0  12   9        0.70        1.50      2.28 o
   1  12   9       22.93       27.86      4.18 o
   2  12   9        2.43       -1.89      3.78 o
  -1  13   9       18.64       20.44      4.81 o
   0  13   9        0.09       -0.58      2.92 o
   1  13   9       19.93       10.69      3.96 o
   0   0  10     2582.19     2493.74     19.44 o
   1   0  10      373.07      335.43      2.73 o
   2   0  10       75.03       80.28      1.72 o
   3   0  10       74.55       76.47      2.18 o
   4   0  10        3.85        4.47      2.71 o
  -4   1  10      105.35      112.87      4.59 o
  -3   1  10       81.02       76.62      2.23 o
  -2   1  10      170.29      169.28      2.17 o
  -1   1  10     1023.86     1066.95      6.30 o
   0   1  10     2668.50     2647.89      7.17 o
   1   1  10      990.48     1036.96      7.22 o
   2   1  10      172.59      169.76      2.23 o
   3   1  10       80.61       78.38      1.91 o
   4   1  10      104.80      108.64      4.52 o
  -4   2  10       36.06       36.23      3.18 o
  -3   2  10      135.02      134.29      2.39 o
  -2   2  10      665.29      651.10      3.57 o
  -1   2  10     1349.94     1419.36      6.07 o
   0   2  10      917.33      958.16      6.19 o
   1   2  10     1367.73     1440.51      8.34 o
   2   2  10      656.42      634.36      3.92 o
   3   2  10      136.42      133.79      2.36 o
   4   2  10       35.79       36.12      3.50 o
  -4   3  10       14.03       14.97      2.64 o
  -3   3  10      179.51      181.67      3.41 o
  -2   3  10      257.41      258.87      2.41 o
  -1   3  10     2121.62     2200.79      9.42 o
   0   3  10     1703.64     1742.14      6.20 o
   1   3  10     2094.15     2148.31      8.67 o
   2   3  10      264.80      272.62      3.59 o
   3   3  10      181.67      181.63      3.04 o
   4   3  10       14.27       17.12      3.12 o
  -4   4  10        4.44       -0.45      2.70 o
  -3   4  10       63.40       56.27      2.01 o
  -2   4  10       85.35       87.13      1.55 o
  -1   4  10      419.59      429.19      3.05 o
   0   4  10      850.98      904.77      4.98 o
   1   4  10      410.48      421.43      3.05 o
   2   4  10       85.68       81.90      1.61 o
   3   4  10       62.04       58.69      2.55 o
   4   4  10        4.82        3.08      3.09 o
  -4   5  10       28.09       30.78      2.89 o
  -3   5  10       20.09       20.98      1.21 o
  -2   5  10      498.13      504.53      4.22 o
  -1   5  10       20.01       20.67      0.92 o
   0   5  10       79.76       71.82      1.33 o
   1   5  10       20.44       21.01      0.93 o
   2   5  10      502.19      511.89      3.93 o
   3   5  10       20.00       21.35      2.13 o
   4   5  10       29.66       33.02      3.62 o
  -4   6  10       10.61       13.48      2.96 o
  -3   6  10       93.06       88.75      2.89 o
  -2   6  10       57.03       60.22      2.28 o
  -1   6  10      232.09      241.28      2.95 o
   0   6  10       10.83       14.45      0.88 o
   1   6  10      232.78      242.32      2.32 o
   2   6  10       57.60       55.82      2.06 o
   3   6  10       94.99       96.64      3.20 o
   4   6  10       10.88        5.80      4.08 o
  -3   7  10       10.10       11.56      2.21 o
  -2   7  10       11.44       12.99      1.86 o
  -1   7  10      279.60      276.98      4.48 o
   0   7  10      218.22      228.54      2.40 o
   1   7  10      283.65      273.92      2.92 o
   2   7  10       10.94       13.77      1.36 o
   3   7  10        9.90        6.64      2.76 o
  -3   8  10       13.25       14.40      2.46 o
  -2   8  10       74.74       71.68      2.84 o
  -1   8  10        4.05        2.21      2.14 o
   0   8  10       57.40       54.91      1.58 o
   1   8  10        3.34        2.85      0.97 o
   2   8  10       75.79       70.60      2.56 o
   3   8  10       12.17       11.05      3.36 o
  -3   9  10        0.46        0.67      2.62 o
  -2   9  10       79.30       81.67      3.98 o
  -1   9  10       86.95       78.98      3.17 o
   0   9  10       42.46       36.03      1.83 o
   1   9  10       82.66       78.11      1.78 o
   2   9  10       76.79       76.68      2.70 o
   3   9  10        0.39       -1.52      3.04 o
  -3  10  10        8.66        6.90      2.88 o
  -2  10  10       23.95       26.80      3.30 o
  -1  10  10       20.07       23.01      2.27 o
   0  10  10       41.30       39.51      2.12 o
   1  10  10       21.64       22.83      1.56 o
   2  10  10       22.43       21.78      2.07 o
   3  10  10        9.00        2.81      4.12 o
  -2  11  10       16.77       20.89      3.34 o
  -1  11  10      110.69      107.53      4.54 o
   0  11  10       63.51       54.69      2.37 o
   1  11  10      110.03      108.43      3.37 o
   2  11  10       16.42       10.59      2.67 o
  -2  12  10       13.46       15.09      3.41 o
  -1  12  10       31.47       33.93      4.12 o
   0  12  10       59.48       52.64      4.03 o
   1  12  10       31.31       33.86      3.25 o
   2  12  10       13.14       11.68      3.90 o
  -1  13  10       18.90       19.54      4.60 o
   0  13  10       40.89       49.55      3.91 o
   1  13  10       18.55       14.56      4.82 o
   1   0  11     1986.20     2057.59      6.56 o
   2   0  11      395.28      428.81      3.20 o
   3   0  11       44.88       45.18      1.90 o
   4   0  11       33.96       37.83      3.19 o
  -4   1  11       41.87       45.79      3.65 o
  -3   1  11      187.10      190.36      3.05 o
  -2   1  11      473.39      470.92      3.13 o
  -1   1  11      542.87      566.04      3.22 o
   0   1  11      971.17     1029.39      3.78 o
   1   1  11      543.94      569.49      3.55 o
   2   1  11      479.39      471.73      3.38 o
   3   1  11      188.16      187.05      2.57 o
   4   1  11       41.98       42.01      3.36 o
  -4   2  11       20.75       25.69      2.95 o
  -3   2  11      111.06      113.59      2.51 o
  -2   2  11       25.68       28.59      1.08 o
  -1   2  11      657.22      685.20      4.84 o
   0   2  11     1526.91     1523.72      5.01 o
   1   2  11      657.82      686.73      3.72 o
   2   2  11       30.22       29.44      1.21 o
   3   2  11      112.72      115.63      2.32 o
   4   2  11       20.51       20.74      3.20 o
  -4   3  11       16.51       15.63      2.77 o
  -3   3  11      398.62      418.56      4.78 o
  -2   3  11       61.66       56.99      1.15 o
  -1   3  11      255.28      221.21      3.03 o
   0   3  11      146.14      151.59      1.95 o
   1   3  11      255.58      226.39      2.00 o
   2   3  11       61.55       60.33      1.51 o
   3   3  11      406.16      420.69      4.29 o
   4   3  11       16.93       15.17      3.11 o
  -4   4  11       44.59       46.86      3.22 o
  -3   4  11       70.42       71.90      1.98 o
  -2   4  11      207.33      199.84      2.06 o
  -1   4  11      574.57      565.71      5.60 o
   0   4  11      162.82      164.13      1.84 o
   1   4  11      581.64      581.63      4.10 o
   2   4  11      211.04      206.27      2.39 o
   3   4  11       66.36       67.48      2.33 o
   4   4  11       44.27       45.92      3.56 o
  -4   5  11        5.57        4.65      2.64 o
  -3   5  11       14.70       12.82      1.98 o
  -2   5  11      145.36      139.78      2.55 o
  -1   5  11      388.69      381.02      2.56 o
   0   5  11     3017.21     3050.38     13.96 o
   1   5  11      378.96      380.87      3.22 o
   2   5  11      141.65      135.69      1.87 o
   3   5  11       13.57       12.35      2.29 o
   4   5  11        4.80        6.37      3.26 o
  -4   6  11        9.16        5.12      2.97 o
  -3   6  11       87.72       86.14      3.04 o
  -2   6  11      314.38      311.84      4.00 o
  -1   6  11      337.77      338.62      2.96 o
   0   6  11        0.09        0.97      0.62 o
   1   6  11      340.02      345.35      2.83 o
   2   6  11      309.07      301.28      4.36 o
   3   6  11       85.25       83.35      4.13 o
   4   6  11        8.89        7.05      4.27 o
  -3   7  11       65.90       60.13      3.14 o
  -2   7  11       26.75       25.57      2.19 o
  -1   7  11      406.39      413.17      4.58 o
   0   7  11      107.74      107.26      1.62 o
   1   7  11      401.23      406.16      4.71 o
   2   7  11       24.36       24.20      1.51 o
   3   7  11       62.62       60.10      4.03 o
  -3   8  11       50.86       52.52      3.07 o
  -2   8  11       94.38       87.17      3.87 o
  -1   8  11      328.67      337.30      5.55 o
   0   8  11       34.37       30.41      1.44 o
   1   8  11      332.52      330.48      4.47 o
   2   8  11       89.77       85.16      2.57 o
   3   8  11       49.60       50.32      4.19 o
  -3   9  11       15.77       17.96      2.86 o
  -2   9  11       58.86       49.18      3.63 o
  -1   9  11       33.11       32.42      2.60 o
   0   9  11      614.94      618.16      7.43 o
   1   9  11       34.67       33.51      1.55 o
   2   9  11       57.89       55.55      2.42 o
   3   9  11       15.64       23.35      3.41 o
  -3  10  11       12.86       10.11      3.25 o
  -2  10  11       91.87       95.61      4.43 o
  -1  10  11       12.61       13.16      2.44 o
   0  10  11      115.55      114.75      3.21 o
   1  10  11       11.97       10.89      1.42 o
   2  10  11       91.70       99.16      3.33 o
   3  10  11       12.39       10.36      4.57 o
  -2  11  11       20.32       23.93      4.59 o
  -1  11  11       48.42       47.89      3.59 o
   0  11  11        0.42        0.15      1.89 o
   1  11  11       46.28       45.24      3.10 o
   2  11  11       20.59       21.51      3.90 o
  -2  12  11        9.03        4.20      3.51 o
  -1  12  11       14.68       21.68      3.88 o
   0  12  11        3.32        2.38      2.69 o
   1  12  11       13.43       15.40      3.28 o
   2  12  11        9.00        8.86      5.10 o
  -1  13  11        8.37       11.97      4.54 o
   0  13  11        3.69        1.44      3.76 o
   1  13  11        8.65       12.65      5.58 o
   0   0  12      481.45      511.92      4.25 o
   1   0  12       70.26       70.85      1.44 o
   2   0  12        4.60        3.81      0.83 o
   3   0  12       13.68       14.37      1.67 o
   4   0  12        1.60        0.24      2.63 o
  -4   1  12       53.73       57.08      3.74 o
  -3   1  12      256.06      253.56      3.39 o
  -2   1  12       53.27       54.99      1.29 o
  -1   1  12      679.75      729.57      4.43 o
   0   1  12     1758.53     1883.90     10.55 o
   1   1  12      678.47      727.54      3.91 o
   2   1  12       55.66       56.84      1.34 o
   3   1  12      251.31      250.23      2.86 o
   4   1  12       54.42       55.07      3.41 o
  -4   2  12       15.73       16.75      2.85 o
  -3   2  12        8.98        6.39      1.62 o
  -2   2  12      171.92      175.36      1.82 o
  -1   2  12       11.97       13.12      1.44 o
   0   2  12     2856.46     3063.97     13.66 o
   1   2  12       12.19       12.14      0.73 o
   2   2  12      175.03      175.73      2.10 o
   3   2  12        9.30        9.21      1.29 o
   4   2  12       14.89       15.61      3.61 o
  -4   3  12       54.25       56.19      3.37 o
  -3   3  12        0.59        0.76      0.72 o
  -2   3  12      309.49      306.18      2.63 o
  -1   3  12      893.51      902.71      6.51 o
   0   3  12       17.49       10.24      0.94 o
   1   3  12      888.28      894.91      5.76 o
   2   3  12      310.18      304.73      2.67 o
   3   3  12        0.68        0.13      1.71 o
   4   3  12       54.08       55.15      3.77 o
  -4   4  12        5.87        5.75      2.43 o
  -3   4  12      190.60      182.50      4.25 o
  -2   4  12       87.09       88.10      1.61 o
  -1   4  12      586.54      582.82      4.78 o
   0   4  12      276.52      313.03      3.32 o
   1   4  12      572.51      578.87      3.76 o
   2   4  12       90.06       90.93      1.57 o
   3   4  12      187.14      182.89      3.23 o
   4   4  12        5.86        2.77      3.13 o
  -4   5  12        4.22        5.71      2.81 o
  -3   5  12       15.22       14.83      1.93 o
  -2   5  12      509.88      515.24      4.66 o
  -1   5  12      472.05      454.24      3.66 o
   0   5  12      136.29      151.78      1.82 o
   1   5  12      482.91      479.55      3.65 o
   2   5  12      500.93      491.25      5.33 o
   3   5  12       16.15       13.87      2.03 o
   4   5  12        4.33        0.94      3.31 o
  -3   6  12        9.97        8.72      2.25 o
  -2   6  12       83.46       81.87      2.52 o
  -1   6  12      147.92      144.96      2.50 o
   0   6  12     1029.29     1039.19      4.76 o
   1   6  12      146.57      142.01      2.40 o
   2   6  12       85.90       79.69      2.05 o
   3   6  12       10.15       13.61      2.88 o
  -3   7  12       60.47       67.35      3.14 o
  -2   7  12       62.29       57.59      2.93 o
  -1   7  12      295.63      287.92      3.80 o
   0   7  12        5.66        5.75      0.74 o
   1   7  12      303.50      306.28      3.29 o
   2   7  12       59.31       55.77      1.75 o
   3   7  12       60.88       65.41      4.10 o
  -3   8  12      130.30      133.52      4.39 o
  -2   8  12       68.45       64.40      3.77 o
  -1   8  12       69.59       66.70      2.37 o
   0   8  12      174.07      181.45      3.31 o
   1   8  12       67.52       61.90      1.49 o
   2   8  12       66.31       62.19      2.25 o
   3   8  12      130.29      135.18      4.93 o
  -3   9  12       10.59       10.73      2.87 o
  -2   9  12      152.01      165.85      5.28 o
  -1   9  12       96.60       87.62      3.32 o
   0   9  12      265.07      268.95      7.06 o
   1   9  12       91.91       81.66      1.96 o
   2   9  12      156.64      161.72      4.52 o
   3   9  12       10.81        9.11      3.93 o
  -2  10  12       13.63       13.60      3.41 o
  -1  10  12      118.30      112.87      3.98 o
   0  10  12       14.78       16.33      1.66 o
   1  10  12      114.59      111.26      3.10 o
   2  10  12       13.43       13.18      2.75 o
  -2  11  12        0.69       -0.04      3.24 o
  -1  11  12       78.08       76.82      4.11 o
   0  11  12       82.86       76.66      3.98 o
   1  11  12       80.69       77.56      3.69 o
   2  11  12        0.81        0.43      3.89 o
  -1  12  12       11.13        9.16      3.74 o
   0  12  12        1.19        1.24      2.66 o
   1  12  12       11.39       13.33      3.88 o
   0  13  12        8.79        8.36      5.05 o
   1   0  13        9.47       15.11      1.00 o
   2   0  13       70.45       70.28      1.34 o
   3   0  13      104.22       99.62      2.42 o
   4   0  13        4.42        3.96      3.17 o
  -4   1  13        2.30        1.49      3.44 o
  -3   1  13       41.85       48.25      2.02 o
  -2   1  13      153.83      140.54      2.04 o
  -1   1  13      354.30      355.65      3.36 o
   0   1  13      124.47      123.15      2.12 o
   1   1  13      355.66      364.99      2.93 o
   2   1  13      151.63      144.14      1.80 o
   3   1  13       40.84       42.94      1.45 o
   4   1  13        2.31       -0.23      3.23 o
  -4   2  13       10.41        7.07      3.33 o
  -3   2  13      112.65      110.10      2.27 o
  -2   2  13      185.87      173.71      2.00 o
  -1   2  13       86.31       89.48      2.69 o
   0   2  13      179.44      156.18      1.86 o
   1   2  13       84.94       84.35      1.23 o
   2   2  13      193.16      182.15      2.10 o
   3   2  13      111.23      112.86      2.56 o
   4   2  13       11.69       13.49      3.26 o
  -4   3  13        0.50        6.42      3.26 o
  -3   3  13       11.95       12.06      1.06 o
  -2   3  13      119.22      114.62      1.88 o
  -1   3  13      581.33      563.68      4.54 o
   0   3  13      606.44      604.62      4.67 o
   1   3  13      592.27      576.20      4.67 o
   2   3  13      115.72      108.91      1.54 o
   3   3  13       12.66       12.49      1.72 o
   4   3  13        0.39        0.26      3.53 o
  -4   4  13        4.52        6.28      3.09 o
  -3   4  13       48.43       46.65      2.17 o
  -2   4  13       58.87       58.69      1.47 o
  -1   4  13      490.16      479.68      3.81 o
   0   4  13        8.28        7.30      0.86 o
   1   4  13      488.68      490.34      4.08 o
   2   4  13       59.84       59.34      1.68 o
   3   4  13       50.68       49.57      2.06 o
   4   4  13        4.49       10.31      3.47 o
  -4   5  13        6.76        9.80      3.48 o
  -3   5  13        8.67        8.42      1.91 o
  -2   5  13        7.72        8.51      1.37 o
  -1   5  13      230.06      229.73      2.87 o
   0   5  13      576.22      549.74      3.91 o
   1   5  13      227.40      232.12      2.50 o
   2   5  13        8.74        9.28      1.11 o
   3   5  13        7.74       10.07      2.52 o
   4   5  13        6.69        8.02      3.82 o
  -3   6  13       14.60       10.01      2.26 o
  -2   6  13      499.56      509.70      5.70 o
  -1   6  13      107.29      107.81      2.54 o
   0   6  13       40.33       37.08      1.21 o
   1   6  13      107.51      110.45      2.34 o
   2   6  13      487.47      483.81      3.81 o
   3   6  13       13.92       12.01      2.41 o
  -3   7  13        5.62        6.09      2.43 o
  -2   7  13       53.92       56.44      2.92 o
  -1   7  13      594.90      602.15      5.97 o
   0   7  13      250.94      260.52      2.86 o
   1   7  13      587.80      593.37      6.22 o
   2   7  13       52.73       46.17      2.07 o
   3   7  13        5.56        5.91      2.94 o
  -3   8  13       16.26       16.55      2.81 o
  -2   8  13       88.10       87.47      4.04 o
  -1   8  13      474.03      483.87      6.85 o
   0   8  13      108.07      111.39      2.18 o
   1   8  13      465.15      477.75      4.32 o
   2   8  13       85.12       78.20      3.66 o
   3   8  13       15.55       16.18      3.20 o
  -3   9  13        6.44        6.66      3.34 o
  -2   9  13      167.97      159.20      5.34 o
  -1   9  13       98.42       94.36      4.07 o
   0   9  13      439.30      438.13      8.88 o
   1   9  13       97.60       95.16      1.99 o
   2   9  13      170.22      161.58      5.25 o
   3   9  13        6.91        4.69      3.78 o
  -2  10  13       42.08       45.86      3.95 o
  -1  10  13       31.71       31.28      2.83 o
   0  10  13        3.52        3.61      1.64 o
   1  10  13       29.56       25.62      2.25 o
   2  10  13       40.72       43.99      3.42 o
  -2  11  13        1.75        0.30      3.50 o
  -1  11  13       68.00       68.14      4.00 o
   0  11  13        0.64        0.39      2.46 o
   1  11  13       68.77       69.88      4.23 o
   2  11  13        1.54        2.08      4.07 o
  -1  12  13        8.13       14.40      3.61 o
   0  12  13       28.06       26.64      3.92 o
   1  12  13        8.54       12.17      4.31 o
   0  13  13        5.11        2.16      4.51 o
   0   0  14     1406.26     1613.74      7.92 o
   1   0  14     3123.81     3116.14     15.71 o
   2   0  14        2.05        1.17      1.01 o
   3   0  14        3.56        3.46      1.34 o
   4   0  14        1.79       -0.50      3.25 o
  -4   1  14       21.96       23.87      3.54 o
  -3   1  14      171.61      166.96      2.64 o
  -2   1  14       16.93       15.63      1.19 o
  -1   1  14      508.62      484.49      5.08 o
   0   1  14     2586.59     2560.42      7.26 o
   1   1  14      511.62      499.02      3.49 o
   2   1  14       16.74       15.54      1.16 o
   3   1  14      170.69      165.88      2.74 o
   4   1  14       22.70       28.76      3.39 o
  -4   2  14        7.95        9.76      3.42 o
  -3   2  14        6.09        5.02      1.32 o
  -2   2  14      382.74      378.48      3.43 o
  -1   2  14        3.57        3.32      1.66 o
   0   2  14        6.88        9.94      0.89 o
   1   2  14        3.86        3.53      0.61 o
   2   2  14      382.99      360.06      3.23 o
   3   2  14        6.73        6.79      1.23 o
   4   2  14        8.01        4.87      3.32 o
  -4   3  14       15.56       18.46      3.15 o
  -3   3  14       20.77       19.67      1.19 o
  -2   3  14      132.44      135.77      2.42 o
  -1   3  14      677.98      670.70      4.90 o
   0   3  14      139.62      119.54      1.78 o
   1   3  14      674.57      669.92      4.27 o
   2   3  14      129.21      127.20      2.07 o
   3   3  14       18.19       19.61      1.53 o
   4   3  14       15.38        8.96      3.59 o
  -4   4  14        9.16        7.62      3.27 o
  -3   4  14       10.69        9.93      1.77 o
  -2   4  14      107.32      103.88      2.29 o
  -1   4  14       34.27       31.31      1.52 o
   0   4  14        1.26       -0.11      0.83 o
   1   4  14       34.26       30.59      1.13 o
   2   4  14      106.01      102.74      2.01 o
   3   4  14       10.40        9.60      1.75 o
   4   4  14        9.02        3.72      3.75 o
  -3   5  14       14.91       16.47      2.04 o
  -2   5  14       35.09       34.31      1.72 o
  -1   5  14       46.36       45.47      1.75 o
   0   5  14        6.76        4.31      0.76 o
   1   5  14       48.07       47.57      1.46 o
   2   5  14       34.46       33.55      1.38 o
   3   5  14       15.66       17.07      2.35 o
  -3   6  14       33.09       29.89      2.72 o
  -2   6  14       78.14       78.27      2.82 o
  -1   6  14       62.13       60.34      2.23 o
   0   6  14        5.87        5.39      0.95 o
   1   6  14       62.00       60.60      2.13 o
   2   6  14       80.44       80.06      2.11 o
   3   6  14       32.81       33.22      2.91 o
  -3   7  14        7.42        6.12      2.38 o
  -2   7  14      125.88      124.07      4.49 o
  -1   7  14      158.04      159.29      3.47 o
   0   7  14      111.85      111.36      1.87 o
   1   7  14      157.35      154.20      3.23 o
   2   7  14      126.81      125.15      2.63 o
   3   7  14        7.13        3.04      2.91 o
  -3   8  14        7.04       10.24      3.23 o
  -2   8  14        3.23        5.49      2.78 o
  -1   8  14      172.60      163.52      4.53 o
   0   8  14        4.31        5.66      1.28 o
   1   8  14      168.29      162.99      3.13 o
   2   8  14        3.25        3.36      2.20 o
   3   8  14        6.47        6.16      3.13 o
  -3   9  14        4.75        2.05      4.29 o
  -2   9  14        7.26        4.10      3.03 o
  -1   9  14       16.69       14.55      2.38 o
   0   9  14      423.21      443.00      7.37 o
   1   9  14       17.17       19.56      1.95 o
   2   9  14        7.19        5.44      2.94 o
   3   9  14        4.75        3.84      4.49 o
  -2  10  14       68.56       83.12      4.56 o
  -1  10  14       52.81       55.90      3.24 o
   0  10  14       16.09       12.99      2.72 o
   1  10  14       53.24       57.10      2.64 o
   2  10  14       66.06       68.37      5.20 o
  -2  11  14        5.21        4.52      3.72 o
  -1  11  14      161.51      172.56      5.37 o
   0  11  14      112.93      103.17      5.99 o
   1  11  14      161.96      163.04      7.07 o
   2  11  14        5.30        4.41      3.91 o
  -1  12  14       17.99       24.25      3.99 o
   0  12  14        0.91        3.82      4.26 o
   1  12  14       17.42       22.80      4.78 o
   1   0  15      750.73      730.03      5.13 o
   2   0  15        2.28        2.99      1.04 o
   3   0  15       36.89       38.16      1.61 o
   4   0  15        3.06        4.76      3.82 o
  -4   1  15       11.44       12.03      3.58 o
  -3   1  15       33.88       35.58      1.60 o
  -2   1  15      483.12      480.58      5.12 o
  -1   1  15      217.10      210.59      2.35 o
   1   1  15      232.88      231.24      2.57 o
   2   1  15      480.51      476.39      4.23 o
   3   1  15       34.28       35.01      1.82 o
   4   1  15       11.40        8.97      3.42 o
  -4   2  15       16.45       20.19      3.79 o
  -3   2  15        1.61        1.62      1.24 o
  -2   2  15      100.31      101.58      2.11 o
  -1   2  15       74.84       74.16      2.26 o
   0   2  15     1157.99     1149.38      8.45 o
   1   2  15       75.07       75.72      1.68 o
   2   2  15      101.68       94.21      2.51 o
   3   2  15        1.52        1.93      1.20 o
   4   2  15       16.00       23.58      5.05 o
  -4   3  15       15.69       12.68      3.41 o
  -3   3  15       34.64       36.21      1.60 o
  -2   3  15      196.91      201.63      3.31 o
  -1   3  15      259.84      265.52      3.35 o
   0   3  15       10.05        7.95      0.64 o
   1   3  15      261.13      255.57      2.37 o
   2   3  15      203.32      198.83      2.31 o
   3   3  15       35.43       37.50      1.96 o
   4   3  15       16.15       16.71      3.47 o
  -3   4  15       33.02       31.47      2.22 o
  -2   4  15       75.60       72.69      2.29 o
  -1   4  15      136.33      130.26      2.51 o
   0   4  15       59.89       56.67      1.38 o
   1   4  15      136.89      129.84      2.71 o
   2   4  15       73.19       71.92      1.78 o
   3   4  15       35.33       33.99      2.34 o
  -3   5  15       11.18       11.63      2.10 o
  -2   5  15       12.23       11.91      1.09 o
  -1   5  15      116.34      116.53      2.43 o
   0   5  15      274.86      273.11      2.67 o
   1   5  15      110.97      113.19      2.42 o
   2   5  15       12.49       10.97      1.22 o
   3   5  15       11.57       13.11      2.18 o
  -3   6  15       18.21       17.55      2.50 o
  -2   6  15      159.53      165.82      4.60 o
  -1   6  15      268.49      258.25      4.18 o
   0   6  15      342.03      336.51      3.40 o
   1   6  15      262.63      242.89      4.16 o
   2   6  15      161.78      165.75      2.33 o
   3   6  15       18.82       19.99      3.05 o
  -3   7  15       24.60       23.98      3.33 o
  -2   7  15       35.57       37.34      3.66 o
  -1   7  15      230.19      238.55      3.95 o
   0   7  15      239.03      244.02      3.34 o
   1   7  15      237.23      243.00      4.16 o
   2   7  15       35.73       32.53      1.69 o
   3   7  15       24.22       26.18      3.46 o
  -3   8  15       21.54       19.37      3.48 o
  -2   8  15        9.25        8.36      2.76 o
  -1   8  15      100.84      102.41      3.96 o
   0   8  15      370.97      394.92      5.27 o
   1   8  15      103.14      100.73      2.33 o
   2   8  15       10.61       11.05      2.26 o
   3   8  15       21.87       21.11      3.36 o
  -2   9  15       42.36       44.46      3.88 o
  -1   9  15       66.22       60.39      3.11 o
   0   9  15        0.06       -0.47      1.31 o
   1   9  15       66.93       60.58      2.29 o
   2   9  15       41.08       45.48      3.93 o
  -2  10  15        6.49        6.99      3.50 o
  -1  10  15       18.59       15.54      2.69 o
   0  10  15      110.66      112.16      3.92 o
   1  10  15       16.76       15.18      2.73 o
   2  10  15        6.83       12.45      3.94 o
  -2  11  15       32.11       32.60      4.01 o
  -1  11  15       82.28       89.19      4.43 o
   0  11  15        4.94        0.80      2.86 o
   1  11  15       85.74       92.62      4.99 o
   2  11  15       32.68       27.01      4.74 o
  -1  12  15       53.86       51.34      4.47 o
   0  12  15        2.10        2.61      3.96 o
   1  12  15       55.09       57.72      5.65 o
   0   0  16       76.52       81.21      2.23 o
   1   0  16        0.68        0.28      0.99 o
   2   0  16       41.25       39.39      1.75 o
   3   0  16       26.56       27.27      1.55 o
   4   0  16        3.98        4.44      4.06 o
  -4   1  16       11.49        9.65      3.80 o
  -3   1  16       64.10       63.07      1.70 o
  -2   1  16       48.81       45.48      1.80 o
  -1   1  16        5.79        5.13      0.88 o
   0   1  16       14.43       12.11      0.90 o
   1   1  16        4.59        5.31      0.96 o
   2   1  16       47.82       48.56      1.89 o
   3   1  16       65.43       59.76      1.85 o
   4   1  16       11.07        7.22      3.19 o
  -4   2  16        8.29        9.40      3.48 o
  -3   2  16       10.91       10.42      1.26 o
  -2   2  16      193.69      192.30      2.87 o
  -1   2  16       38.77       33.17      1.91 o
   0   2  16      434.64      405.18      2.84 o
   1   2  16       37.55       34.36      1.34 o
   2   2  16      186.70      182.09      3.46 o
   3   2  16       10.84       10.04      1.59 o
   4   2  16        8.57        9.15      3.05 o
  -3   3  16        3.65        2.78      1.46 o
  -2   3  16      460.16      460.31      4.51 o
  -1   3  16      288.42      280.61      3.77 o
   0   3  16       26.31       25.00      0.89 o
   1   3  16      284.88      279.28      2.55 o
   2   3  16      456.48      444.75      4.61 o
   3   3  16        3.29        4.16      1.71 o
  -3   4  16       89.88       87.40      3.26 o
  -2   4  16       76.66       74.78      2.42 o
  -1   4  16      244.43      244.94      3.67 o
   0   4  16        5.06        2.51      0.92 o
   1   4  16      249.37      244.42      2.67 o
   2   4  16       76.40       77.06      1.89 o
   3   4  16       91.57       87.17      3.03 o
  -3   5  16       30.59       29.70      2.90 o
  -2   5  16      269.36      271.35      4.05 o
  -1   5  16       27.23       29.68      1.63 o
   0   5  16        4.16        4.15      1.29 o
   1   5  16       24.23       24.57      1.34 o
   2   5  16      276.01      280.25      3.04 o
   3   5  16       31.10       30.29      2.48 o
  -3   6  16       63.52       59.31      3.41 o
  -2   6  16        8.21        7.78      1.95 o
  -1   6  16       89.56       85.82      2.91 o
   0   6  16      889.19      918.92      8.06 o
   1   6  16       94.79       89.27      2.47 o
   2   6  16        8.13        6.63      1.57 o
   3   6  16       64.53       65.53      3.67 o
  -3   7  16      113.38      126.37      5.97 o
  -2   7  16        8.17        8.79      2.96 o
  -1   7  16      191.00      187.05      3.70 o
   0   7  16       81.13       82.57      1.81 o
   1   7  16      197.96      188.89      3.33 o
   2   7  16        8.19        8.58      1.49 o
   3   7  16      113.58      118.16      4.92 o
  -3   8  16       20.84       27.37      3.60 o
  -2   8  16        6.94        7.34      2.78 o
  -1   8  16      123.92      118.35      3.59 o
   0   8  16       34.12       31.69      1.90 o
   1   8  16      125.81      126.36      3.07 o
   2   8  16        7.09        5.76      2.99 o
   3   8  16       18.95       11.36      3.88 o
  -2   9  16      124.63      128.02      5.17 o
  -1   9  16        3.48        1.29      2.30 o
   0   9  16       24.02       24.68      1.76 o
   1   9  16        3.17        1.02      2.33 o
   2   9  16      124.83      131.47      7.09 o
  -2  10  16       29.41       31.13      3.95 o
  -1  10  16      106.18       97.53      3.89 o
   0  10  16      189.72      193.17      4.93 o
   1  10  16      106.31      103.17      4.10 o
   2  10  16       28.19       27.78      4.45 o
  -1  11  16       31.02       36.10      3.22 o
   0  11  16        0.14       -1.52      3.05 o
   1  11  16       29.09       30.94      3.53 o
   0  12  16       10.66        4.05      4.53 o
   1   0  17        7.99        7.59      1.07 o
   2   0  17        0.14       -0.45      0.90 o
   3   0  17       81.32       83.55      3.00 o
  -3   1  17        0.66        2.17      1.61 o
  -2   1  17      184.76      175.33      2.97 o
  -1   1  17        4.32        3.13      0.92 o
   0   1  17       78.72       82.50      1.61 o
   1   1  17        4.49        3.90      0.98 o
   2   1  17      178.41      173.46      2.56 o
   3   1  17        0.70        0.58      1.86 o
  -3   2  17        8.22        7.85      1.82 o
  -2   2  17      138.80      135.85      2.80 o
  -1   2  17      106.97       98.02      2.76 o
   0   2  17      169.85      180.41      2.10 o
   1   2  17      111.98      111.55      2.18 o
   2   2  17      146.99      143.62      2.77 o
   3   2  17        8.08        5.62      2.02 o
  -3   3  17       36.40       36.18      2.46 o
  -2   3  17       30.47       27.39      2.15 o
  -1   3  17      600.11      599.52      6.18 o
   0   3  17        8.75       10.79      0.83 o
   1   3  17      594.95      584.65      3.68 o
   2   3  17       31.66       26.41      1.38 o
   3   3  17       35.34       33.01      2.53 o
  -3   4  17       26.20       27.37      2.93 o
  -2   4  17      106.98      105.82      2.92 o
  -1   4  17      110.74      109.39      2.78 o
   0   4  17      905.13      896.30      7.20 o
   1   4  17      113.36      109.56      2.11 o
   2   4  17      109.71      111.44      2.73 o
   3   4  17       26.72       24.78      2.76 o
  -3   5  17       22.83       26.64      2.99 o
  -2   5  17      110.70      107.97      3.03 o
  -1   5  17       31.67       29.48      1.83 o
   0   5  17     1800.25     1808.22     13.29 o
   1   5  17       32.67       31.82      1.49 o
   2   5  17      109.22      112.58      2.52 o
   3   5  17       22.10       20.57      2.66 o
  -3   6  17        6.04        4.47      2.77 o
  -2   6  17      161.09      169.94      3.62 o
  -1   6  17      220.00      217.48      3.85 o
   0   6  17      243.11      234.72      2.90 o
   1   6  17      217.92      209.21      2.99 o
   2   6  17      160.67      169.50      3.25 o
   3   6  17        6.62        7.02      2.70 o
  -3   7  17       39.70       40.72      3.64 o
  -2   7  17       64.74       63.58      3.97 o
  -1   7  17      270.65      278.85      4.76 o
   0   7  17       54.86       63.81      1.77 o
   1   7  17      267.38      268.72      3.83 o
   2   7  17       65.37       67.99      3.60 o
   3   7  17       39.32       40.68      3.84 o
  -2   8  17       18.00       19.10      3.57 o
  -1   8  17       74.44       81.09      3.79 o
   0   8  17      106.52      104.84      2.56 o
   1   8  17       74.21       79.32      2.61 o
   2   8  17       17.70       11.58      2.95 o
  -2   9  17        4.89        8.97      3.36 o
  -1   9  17       15.89       17.32      2.57 o
   0   9  17       72.00       77.07      3.31 o
   1   9  17       15.71       15.29      2.58 o
   2   9  17        4.70        5.23      3.10 o
  -2  10  17       72.35       85.72      4.79 o
  -1  10  17       25.06       31.89      3.03 o
   0  10  17       55.29       59.78      3.47 o
   1  10  17       24.63       25.31      2.85 o
   2  10  17       71.92       79.52      5.48 o
  -1  11  17        8.81        7.46      2.94 o
   0  11  17       85.73       88.01      5.31 o
   1  11  17        7.95        8.14      3.36 o
   0   0  18      276.62      280.59      5.39 o
   1   0  18     1160.10     1186.43      5.54 o
   2   0  18      177.42      167.29      2.63 o
   3   0  18       20.37       19.85      2.17 o
  -3   1  18       26.14       28.41      2.40 o
  -2   1  18       27.76       26.13      1.76 o
  -1   1  18      104.44       97.61      2.51 o
   0   1  18     2305.24     2354.26     15.73 o
   1   1  18      109.24      106.85      1.97 o
   2   1  18       28.32       27.96      1.60 o
   3   1  18       25.91       28.99      2.29 o
  -3   2  18       39.55       39.82      3.30 o
  -2   2  18      316.08      311.99      3.88 o
  -1   2  18       92.07       91.81      3.18 o
   0   2  18      163.12      161.08      2.29 o
   1   2  18       97.08       94.73      2.01 o
   2   2  18      315.48      313.53      4.21 o
   3   2  18       40.44       44.13      2.66 o
  -3   3  18       41.42       41.19      3.06 o
  -2   3  18       76.70       74.42      2.60 o
  -1   3  18      995.92     1003.11      7.01 o
   0   3  18       11.65       14.43      0.97 o
   1   3  18      999.87      997.97      8.34 o
   2   3  18       77.30       78.51      2.62 o
   3   3  18       41.34       42.30      2.71 o
  -3   4  18       22.44       20.68      2.81 o
  -2   4  18      164.91      167.30      3.44 o
  -1   4  18       91.07       87.19      2.72 o
   0   4  18        9.29        7.63      1.25 o
   1   4  18       92.23       84.95      2.04 o
   2   4  18      170.55      170.36      2.77 o
   3   4  18       22.82       25.76      2.73 o
  -3   5  18       16.47        9.23      3.06 o
  -2   5  18      183.49      190.91      4.70 o
  -1   5  18      310.80      307.20      4.12 o
   0   5  18       93.18       89.17      2.61 o
   1   5  18      310.51      306.97      3.27 o
   2   5  18      183.76      186.46      2.97 o
   3   5  18       16.51       17.35      2.61 o
  -3   6  18        2.89        5.43      2.77 o
  -2   6  18       17.16       12.75      2.23 o
  -1   6  18       27.04       18.63      1.85 o
   0   6  18        7.41        8.11      1.29 o
   1   6  18       27.29       25.11      1.29 o
   2   6  18       16.59       16.43      2.07 o
   3   6  18        3.18        3.51      2.81 o
  -3   7  18       38.08       41.30      3.41 o
  -2   7  18        1.59        3.41      2.94 o
  -1   7  18       10.55       10.18      2.03 o
   0   7  18      231.74      233.31      3.65 o
   1   7  18       10.34        8.95      1.64 o
   2   7  18        1.38       -1.31      2.63 o
   3   7  18       38.78       37.61      4.11 o
  -2   8  18       11.03        9.18      3.06 o
  -1   8  18       58.97       61.87      2.92 o
   0   8  18       16.02       13.73      1.56 o
   1   8  18       59.08       60.88      2.54 o
   2   8  18       10.75       11.27      3.05 o
  -2   9  18       17.46       15.08      3.55 o
  -1   9  18        2.99        0.95      2.43 o
   0   9  18        4.84        5.46      2.18 o
   1   9  18        2.37        3.73      2.12 o
   2   9  18       17.93       18.87      3.07 o
  -1  10  18        4.40        7.19      2.78 o
   0  10  18        5.68        4.98      3.16 o
   1  10  18        4.81        3.47      2.79 o
  -1  11  18        7.73        8.45      3.07 o
   0  11  18       15.03        5.25      4.08 o
   1  11  18        7.55        4.67      3.45 o
   1   0  19      183.45      186.40      2.77 o
   2   0  19      339.05      349.47      3.70 o
   3   0  19      118.25      126.02      3.69 o
  -3   1  19       15.93       17.50      2.38 o
  -2   1  19      187.95      188.13      4.28 o
  -1   1  19      659.36      650.29      5.66 o
   0   1  19      290.06      336.84      3.48 o
   1   1  19      668.83      677.35      4.89 o
   2   1  19      185.71      191.11      3.31 o
   3   1  19       16.61       18.70      2.49 o
  -3   2  19       54.62       53.89      3.52 o
  -2   2  19       16.15       17.92      2.57 o
  -1   2  19      127.93      126.38      3.91 o
   0   2  19      997.19     1011.24      7.66 o
   1   2  19      132.01      130.98      2.33 o
   2   2  19       16.16       15.81      1.84 o
   3   2  19       56.18       56.03      3.04 o
  -3   3  19        0.74        2.96      2.54 o
  -2   3  19       84.91       87.01      2.84 o
  -1   3  19      956.84      966.38      9.38 o
   0   3  19      511.80      520.72      4.01 o
   1   3  19      958.50      932.31      6.14 o
   2   3  19       88.20       90.75      2.79 o
   3   3  19        1.15       -0.30      2.27 o
  -3   4  19       71.54       71.48      4.07 o
  -2   4  19       57.53       59.47      2.56 o
  -1   4  19      605.02      621.99      9.68 o
   0   4  19      144.67      150.05      2.79 o
   1   4  19      602.44      615.14      5.90 o
   2   4  19       60.51       55.39      2.02 o
   3   4  19       72.27       71.87      3.53 o
  -3   5  19        1.06       -1.15      3.14 o
  -2   5  19      115.03      116.06      3.24 o
  -1   5  19       13.95       14.04      1.85 o
   0   5  19        0.14       -0.58      1.16 o
   1   5  19       15.51       13.00      1.45 o
   2   5  19      115.49      119.14      5.16 o
   3   5  19        1.23        1.96      2.79 o
  -3   6  19        7.61        8.50      3.17 o
  -2   6  19       14.75       13.48      2.39 o
  -1   6  19       27.84       27.31      2.09 o
   0   6  19       46.55       43.40      1.56 o
   1   6  19       27.80       26.93      1.32 o
   2   6  19       15.11       16.36      2.08 o
   3   6  19        7.37        4.40      2.83 o
  -2   7  19       11.23        8.81      2.87 o
  -1   7  19       44.90       42.55      2.65 o
   0   7  19        6.29        5.20      1.47 o
   1   7  19       44.06       39.37      2.03 o
   2   7  19       11.13       10.05      2.71 o
  -2   8  19       60.78       59.93      4.05 o
  -1   8  19        0.45        1.23      2.07 o
   0   8  19       32.24       36.35      1.89 o
   1   8  19        0.41        1.78      1.93 o
   2   8  19       61.50       60.66      3.97 o
  -2   9  19       28.81       30.92      3.92 o
  -1   9  19       31.86       29.75      2.84 o
   0   9  19       33.51       29.80      3.89 o
   1   9  19       30.77       31.12      2.56 o
   2   9  19       29.08       25.02      3.43 o
  -1  10  19       56.63       58.87      3.55 o
   0  10  19       47.25       47.73      3.85 o
   1  10  19       58.02       61.36      4.21 o
   0  11  19       98.58      102.67      5.81 o
   0   0  20        7.94        9.79      1.97 o
   1   0  20      705.33      716.53      5.58 o
   2   0  20        0.66       -0.81      1.71 o
   3   0  20        1.38        0.07      2.22 o
  -3   1  20       55.00       53.55      3.52 o
  -2   1  20       65.01       62.41      2.03 o
  -1   1  20      251.66      243.54      3.85 o
   0   1  20      970.80      947.63      8.01 o
   1   1  20      252.33      250.09      3.02 o
   2   1  20       66.84       64.53      2.70 o
   3   1  20       52.72       54.99      2.85 o
  -3   2  20       39.99       47.21      3.48 o
  -2   2  20      198.77      201.02      4.51 o
  -1   2  20       39.02       32.95      2.99 o
   1   2  20       40.29       37.44      1.60 o
   2   2  20      196.02      193.69      3.42 o
   3   2  20       39.96       43.49      2.88 o
  -3   3  20        0.96       -0.02      2.95 o
  -2   3  20       77.67       74.04      2.94 o
  -1   3  20       79.44       74.16      3.01 o
   0   3  20        1.31        0.02      1.02 o
   1   3  20       79.29       66.21      1.45 o
   2   3  20       73.36       76.52      2.73 o
   3   3  20        0.94        0.59      2.48 o
  -3   4  20       59.27       57.17      3.84 o
  -2   4  20       23.29       26.43      2.33 o
  -1   4  20       30.47       27.77      2.19 o
   0   4  20       28.72       28.28      1.50 o
   1   4  20       25.93       22.93      1.51 o
   2   4  20       23.56       28.10      2.13 o
   3   4  20       58.69       56.84      3.31 o
  -3   5  20       42.02       52.41      3.76 o
  -2   5  20       50.51       49.56      3.11 o
  -1   5  20      379.40      387.52      7.56 o
   0   5  20       76.40       65.85      1.91 o
   1   5  20      368.53      379.55      4.13 o
   2   5  20       50.81       47.75      3.11 o
   3   5  20       41.36       46.65      3.32 o
  -3   6  20        7.12        7.73      3.43 o
  -2   6  20       17.05       11.76      2.74 o
  -1   6  20       14.39       18.29      3.29 o
   0   6  20        3.03        1.71      1.53 o
   1   6  20       15.94       15.99      1.34 o
   2   6  20       15.97       14.65      2.41 o
   3   6  20        6.79        7.66      3.65 o
  -2   7  20        4.21        5.02      3.06 o
  -1   7  20       52.99       54.55      3.16 o
   0   7  20        0.62        1.09      1.52 o
   1   7  20       53.52       54.61      2.62 o
   2   7  20        4.57        4.26      2.84 o
  -2   8  20       10.93       15.67      3.31 o
  -1   8  20       18.29       22.85      2.75 o
   0   8  20       65.54       66.42      3.18 o
   1   8  20       18.62       17.65      2.21 o
   2   8  20       11.46       11.32      3.15 o
  -2   9  20       52.58       50.21      5.05 o
  -1   9  20        6.25        3.02      2.79 o
   0   9  20       42.42       47.04      3.84 o
   1   9  20        6.11        5.51      2.21 o
   2   9  20       52.62       61.30      4.05 o
  -1  10  20       39.47       49.57      3.88 o
   0  10  20        8.35        8.08      3.47 o
   1  10  20       40.22       45.41      3.85 o
   1   0  21        4.60        7.45      1.73 o
   2   0  21       33.52       32.48      2.03 o
   3   0  21        6.58        8.06      2.96 o
  -3   1  21        1.58        2.18      2.85 o
  -2   1  21        2.03       -0.64      2.03 o
  -1   1  21      227.14      221.39      4.39 o
   0   1  21      103.99      114.23      2.56 o
   1   1  21      229.54      231.32      3.22 o
   2   1  21        2.30        2.51      1.80 o
   3   1  21        1.69        2.41      2.28 o
  -3   2  21       29.95       26.55      3.22 o
  -2   2  21      114.66      106.26      4.09 o
  -1   2  21      167.70      160.51      5.98 o
   0   2  21       94.53       82.22      2.06 o
   1   2  21      166.28      167.12      2.56 o
   2   2  21      112.16      106.83      3.09 o
   3   2  21       30.21       27.78      2.87 o
  -3   3  21       16.95       16.40      3.17 o
  -2   3  21      168.24      168.13      4.27 o
  -1   3  21      239.70      233.99      4.58 o
   0   3  21      356.83      353.25      4.71 o
   1   3  21      235.09      235.15      3.62 o
   2   3  21      169.35      173.27      3.68 o
   3   3  21       16.07       16.54      2.83 o
  -3   4  21       12.32       10.02      3.33 o
  -2   4  21      134.62      134.59      3.97 o
  -1   4  21       38.79       37.25      2.35 o
   0   4  21       15.22       16.46      1.44 o
   1   4  21       40.99       43.62      1.62 o
   2   4  21      133.45      136.63      3.90 o
   3   4  21       12.56       14.52      3.00 o
  -3   5  21       68.47       71.17      4.26 o
  -2   5  21       28.33       24.88      2.74 o
  -1   5  21      220.24      219.99      3.98 o
   0   5  21     1040.00     1053.46     14.78 o
   1   5  21      225.75      238.82      3.88 o
   2   5  21       26.39       23.21      2.52 o
   3   5  21       69.41       69.42      3.77 o
  -2   6  21       73.08       75.25      3.90 o
  -1   6  21      182.22      183.32      7.01 o
   0   6  21      222.67      229.21      4.03 o
   1   6  21      184.44      188.27      3.07 o
   2   6  21       74.56       80.28      3.61 o
  -2   7  21       66.16       74.14      4.68 o
  -1   7  21      243.83      237.44      8.31 o
   0   7  21       54.48       54.11      2.36 o
   1   7  21      245.47      239.51      4.68 o
   2   7  21       66.12       74.28      4.05 o
  -2   8  21       21.85       16.67      3.75 o
  -1   8  21      101.45       97.05      4.02 o
   0   8  21       98.37      114.40      3.81 o
   1   8  21      102.03       99.70      3.30 o
   2   8  21       22.26       23.89      3.38 o
  -1   9  21       23.88       27.09      3.04 o
   0   9  21      216.24      211.58      5.82 o
   1   9  21       23.75       27.95      2.98 o
   0  10  21        9.25       11.51      5.12 o
   0   0  22      266.16      271.36      4.33 o
   1   0  22       46.11       42.00      1.95 o
   2   0  22        2.78        4.38      2.10 o
   3   0  22       31.54       31.05      3.33 o
  -3   1  22        0.16       -1.53      3.06 o
  -2   1  22       28.03       29.45      2.63 o
  -1   1  22       17.01       17.88      1.72 o
   0   1  22        1.06        2.16      1.24 o
   1   1  22       16.59       20.11      1.68 o
   2   1  22       27.37       26.62      2.17 o
   3   1  22        0.14       -0.51      2.58 o
  -3   2  22       27.46       32.96      3.28 o
  -2   2  22      125.03      114.26      4.30 o
  -1   2  22       56.52       52.01      3.57 o
   0   2  22       11.98       12.76      1.39 o
   1   2  22       52.45       55.82      1.95 o
   2   2  22      128.98      127.60      3.34 o
   3   2  22       26.58       33.14      3.02 o
  -3   3  22        9.06        8.95      3.27 o
  -2   3  22       54.99       54.10      3.28 o
  -1   3  22       50.46       47.42      3.08 o
   0   3  22       59.27       53.69      1.55 o
   1   3  22       53.14       52.71      3.19 o
   2   3  22       54.57       56.68      3.00 o
   3   3  22        9.75        7.93      2.79 o
  -3   4  22       41.72       36.44      3.74 o
  -2   4  22       17.36       20.07      2.68 o
  -1   4  22       38.86       35.39      2.34 o
   0   4  22       10.53       11.91      1.30 o
   1   4  22       40.79       35.62      1.60 o
   2   4  22       17.70       16.46      2.52 o
   3   4  22       41.22       40.57      3.63 o
  -2   5  22       13.65       14.08      2.63 o
  -1   5  22       88.84       90.03      4.76 o
   0   5  22      252.63      260.84      5.34 o
   1   5  22       90.52       93.76      3.13 o
   2   5  22       13.35       14.59      2.46 o
  -2   6  22       50.66       48.74      3.91 o
  -1   6  22        6.77        8.70      3.37 o
   0   6  22       52.36       57.86      2.47 o
   1   6  22        8.43        6.56      2.26 o
   2   6  22       50.02       52.69      3.35 o
  -2   7  22       24.99       25.64      3.87 o
  -1   7  22       68.31       68.50      3.95 o
   0   7  22       29.27       33.01      2.18 o
   1   7  22       66.80       64.93      2.92 o
   2   7  22       24.92       26.35      3.00 o
  -1   8  22       12.70       14.52      2.79 o
   0   8  22        3.54       -0.86      2.43 o
   1   8  22       14.01       15.44      2.36 o
  -1   9  22       20.31       27.15      3.52 o
   0   9  22        8.09        7.49      2.94 o
   1   9  22       20.39       18.31      3.26 o
   1   0  23      134.50      137.60      3.09 o
   2   0  23       96.78      107.16      3.76 o
   3   0  23       11.34       13.46      3.42 o
  -3   1  23       28.58       28.42      3.27 o
  -2   1  23      118.26      123.45      4.64 o
  -1   1  23        3.72        4.94      1.42 o
   0   1  23       93.48       90.80      2.46 o
   1   1  23        2.48        2.12      1.48 o
   2   1  23      117.73      122.13      3.97 o
   3   1  23       29.18       30.49      3.30 o
  -3   2  23       48.09       47.75      3.91 o
  -2   2  23       24.97       22.62      2.75 o
  -1   2  23       78.22       83.21      4.23 o
   0   2  23      164.20      157.50      2.81 o
   1   2  23       79.00       83.06      2.43 o
   2   2  23       25.16       22.02      2.20 o
   3   2  23       47.28       51.93      3.39 o
  -2   3  23       57.72       56.63      3.42 o
  -1   3  23       43.14       46.05      3.06 o
   0   3  23       10.19       13.34      1.07 o
   1   3  23       40.47       42.83      2.52 o
   2   3  23       57.37       54.17      2.98 o
  -2   4  23       89.29       93.85      3.69 o
  -1   4  23       52.51       50.04      4.48 o
   0   4  23       47.16       43.61      1.88 o
   1   4  23       53.99       50.49      2.88 o
   2   4  23       90.35       95.36      3.53 o
  -2   5  23       62.07       64.96      3.32 o
  -1   5  23        7.99        6.70      2.80 o
   0   5  23      112.76      102.37      2.89 o
   1   5  23        7.60        4.27      2.00 o
   2   5  23       60.86       63.60      3.56 o
  -2   6  23       51.26       47.50      3.93 o
  -1   6  23        7.66        9.41      3.34 o
   0   6  23       85.49       81.66      2.81 o
   1   6  23        8.61       10.92      2.18 o
   2   6  23       51.57       49.44      3.54 o
  -2   7  23       15.70       14.08      3.88 o
  -1   7  23       40.82       36.51      4.18 o
   0   7  23        0.95        3.52      2.13 o
   1   7  23       39.52       33.95      2.44 o
   2   7  23       15.68       19.27      2.98 o
  -1   8  23       47.33       45.41      3.86 o
   0   8  23        0.01       -1.06      2.44 o
   1   8  23       47.80       48.29      2.94 o
   0   9  23        0.16        5.36      3.74 o
   0   0  24      665.70      660.96      7.61 o
   1   0  24       43.10       42.62      2.38 o
   2   0  24       21.33       18.37      2.74 o
  -2   1  24       40.02       37.45      3.54 o
  -1   1  24       36.48       39.88      2.91 o
   0   1  24        0.06        0.70      1.59 o
   1   1  24       34.96       38.89      2.36 o
   2   1  24       37.34       35.16      3.56 o
  -2   2  24       18.80       20.32      2.89 o
  -1   2  24      245.94      238.86      5.81 o
   0   2  24       27.15       30.14      1.75 o
   1   2  24      240.74      239.71      3.99 o
   2   2  24       21.06       16.87      2.68 o
  -2   3  24      100.53      102.82      4.00 o
  -1   3  24       39.28       36.28      3.58 o
   0   3  24       63.95       61.74      1.70 o
   1   3  24       39.50       36.03      2.58 o
   2   3  24       98.19       93.89      3.49 o
  -2   4  24        0.47        1.03      2.76 o
  -1   4  24       12.37        8.84      3.20 o
   0   4  24      121.26      112.98      2.94 o
   1   4  24       12.35       12.17      2.25 o
   2   4  24        0.50        0.79      2.44 o
  -2   5  24       15.91       14.71      2.90 o
  -1   5  24        3.51        4.51      3.05 o
   0   5  24       37.54       35.76      2.30 o
   1   5  24        3.93        2.38      2.58 o
   2   5  24       15.85       14.41      2.77 o
  -2   6  24       22.71       16.62      3.64 o
  -1   6  24       21.40       22.97      3.74 o
   0   6  24        6.11        3.35      1.99 o
   1   6  24       20.71       20.84      2.52 o
   2   6  24       22.28       20.33      3.10 o
  -1   7  24       19.28       24.26      5.46 o
   0   7  24       11.15       12.73      2.27 o
   1   7  24       18.97       20.77      2.61 o
  -1   8  24       11.99       10.66      3.54 o
   0   8  24       42.13       40.69      3.42 o
   1   8  24       11.90        1.78      3.09 o
   1   0  25        1.54        2.27      2.20 o
   2   0  25       41.37       46.03      3.08 o
  -2   1  25        3.00       -0.85      3.06 o
  -1   1  25       14.97       16.04      2.26 o
   0   1  25        1.01        0.68      1.35 o
   1   1  25       15.28       12.65      1.94 o
   2   1  25        3.13        5.82      2.77 o
  -2   2  25        0.13        0.18      2.84 o
  -1   2  25       49.83       47.01      3.59 o
   0   2  25        0.03       -0.30      1.51 o
   1   2  25       49.79       48.72      2.85 o
   2   2  25        0.18        0.14      2.65 o
  -2   3  25       67.61       66.66      3.65 o
  -1   3  25        0.42       -0.56      3.06 o
   0   3  25       18.56       23.40      1.87 o
   1   3  25        0.52        0.70      2.13 o
   2   3  25       68.01       64.97      3.64 o
  -2   4  25       14.20       12.44      3.01 o
  -1   4  25       43.94       47.92      4.22 o
   0   4  25      156.09      158.67      3.89 o
   1   4  25       44.14       45.79      2.92 o
   2   4  25       13.58        9.38      3.24 o
  -2   5  25       27.36       29.60      3.42 o
  -1   5  25      134.43      146.49      5.42 o
   0   5  25        9.71       11.57      2.04 o
   1   5  25      132.41      138.90      4.25 o
   2   5  25       27.05       29.28      3.19 o
  -1   6  25       14.49       13.84      3.49 o
   0   6  25       62.76       55.58      3.06 o
   1   6  25       14.19       21.79      2.77 o
  -1   7  25       43.16       48.22      4.79 o
   0   7  25        0.70       -0.72      2.90 o
   1   7  25       43.07       43.58      3.02 o
   0   8  25       73.54       76.23      4.11 o
   0   0  26        3.76        8.98      3.68 o
   1   0  26       31.21       26.83      2.64 o
   2   0  26       29.49       24.10      3.21 o
  -2   1  26        1.33       -1.70      3.41 o
  -1   1  26        7.03        6.74      2.37 o
   0   1  26        7.88        8.96      2.23 o
   1   1  26        7.12        9.82      2.34 o
   2   1  26        1.30       -1.47      2.96 o
  -2   2  26        6.46        6.66      3.02 o
  -1   2  26       48.54       47.39      3.64 o
   0   2  26        1.91        3.50      2.25 o
   1   2  26       48.53       48.34      3.19 o
   2   2  26        6.49        0.61      2.83 o
  -2   3  26        7.26       12.63      3.12 o
  -1   3  26       50.94       50.97      3.98 o
   0   3  26       87.08       90.57      3.78 o
   1   3  26       50.53       49.52      2.98 o
   2   3  26        6.99        8.22      2.93 o
  -2   4  26      107.79      118.70      4.57 o
  -1   4  26        5.09        1.59      3.74 o
   0   4  26        2.63        3.13      2.73 o
   1   4  26        5.50        5.80      2.51 o
   2   4  26      107.03      118.31      5.04 o
  -1   5  26       49.97       44.81      4.43 o
   0   5  26      119.61      132.09      4.58 o
   1   5  26       49.02       51.02      3.50 o
  -1   6  26      125.69      138.56      5.51 o
   0   6  26        4.77        8.94      3.22 o
   1   6  26      128.81      133.42      4.43 o
   0   7  26      126.24      129.07      4.49 o
   1   0  27       22.44       21.54      2.72 o
   2   0  27      103.80      124.23      5.88 o
  -2   1  27       11.60       10.18      3.60 o
  -1   1  27       23.13       31.43      2.88 o
   0   1  27        6.65       10.97      2.58 o
   1   1  27       22.96       22.93      3.38 o
   2   1  27       10.85        9.62      3.99 o
  -2   2  27        4.71        7.96      3.35 o
  -1   2  27      102.94      109.80      4.73 o
   0   2  27       10.46        9.58      2.50 o
   1   2  27      104.01       99.16      4.75 o
   2   2  27        4.49        4.04      3.18 o
  -1   3  27       39.13       38.15      4.03 o
   0   3  27       63.22       71.83      3.71 o
   1   3  27       38.52       41.85      3.03 o
  -1   4  27        1.84        2.39      3.67 o
   0   4  27       83.69       85.15      5.20 o
   1   4  27        1.82       -1.30      2.60 o
  -1   5  27       18.02       19.05      4.23 o
   0   5  27       45.55       48.26      3.82 o
   1   5  27       17.33       20.53      2.93 o
   0   6  27        8.14       10.39      3.25 o
   0   0  28      460.95      458.75     11.69 o
   1   0  28       14.83       14.06      4.78 o
  -1   1  28       58.32       55.73      3.97 o
   0   1  28        4.82        4.55      2.54 o
   1   1  28       58.18       61.56      5.46 o
  -1   2  28       88.91       89.45      4.65 o
   0   2  28        0.58        2.37      2.55 o
   1   2  28       88.41       91.36      5.97 o
  -1   3  28       35.59       44.66      4.54 o
   0   3  28        5.65        7.38      2.87 o
   1   3  28       35.25       36.63      4.38 o
  -1   4  28       37.61       24.81      5.45 o
   0   4  28       18.10       21.35      3.43 o
   1   4  28       37.67       42.09      4.24 o
   0   5  28       32.24       20.70      3.26 o
   1   0  29        6.39        5.19      4.74 o
  -1   1  29       39.96       43.54      7.34 o
   0   1  29       82.22       87.16      4.69 o
   1   1  29       39.67       44.91      5.24 o
  -1   2  29       30.36       31.03      3.88 o
   0   2  29        2.68        5.40      3.43 o
   1   2  29       30.56       35.31      5.10 o
   0   3  29       52.94       50.98      3.54 o
   0   4  29       23.91       31.87      3.38 o
   0   0  30       19.03       23.51      5.25 o
   0   1  30       33.64       42.12      3.98 o
 
